# Supplementary material for: A tailed mirtron promotes longevity in Drosophila
Source: Nucleic Acids Res. 2023 Dec 4;52(3):1080–9. doi: 10.1093/nar/gkad1158 (PMC10853799; doi:10.1093/nar/gkad1158)
Supplement: gkad1158_supplemental_files [file gkad1158_supplemental_files.zip]

Archive with 5 entries (5 files):
- Khanal_supp_materials.docx
- Supplemental_file1.xlsx
- Supplemental_File2.xls
- Supplemental_File3.xls
- supplementary_files_legends.docx
