# Supplementary material for: A tailed mirtron promotes longevity in Drosophila
Source: Nucleic Acids Res. 2023 Dec 4;52(3):1080–9. doi: 10.1093/nar/gkad1158 (PMC10853799; doi:10.1093/nar/gkad1158)
Supplement: gkad1158_supplemental_files [file gkad1158_supplemental_files.zip › Supplemental_file1.xlsx]

## Sheet: Sheet2
1017 constructs and RT-PCR
pUastDsRed F	accatcgtggagcagtacga
pUastDsRed R	acagaagtaaggttccttcacaaagatcc
BP1F	cccgcccAtgctccctttctccccttttcc
BP1R	gggagcaTgggcgggggaggagtttgggtagagctttc
BP2F	cccctgAtccctttctccccttttcccc
BP2R	ggggagaaagggaTcaggggcgggggaggagtttggg
BP3F	gtctcccActtcctgcgcgtcttcgtg
BP3R	cgcgcaggaagTgggagacaaaaggggggggaaaaggg
BP4F	cgtcttcgtggAtttgtccctgcttccctggc
BP4R	gcagggacaaaTccacgaagacggcgcaggaagggggag
BP5F	cctgcttccAtggctggccggtttagatatc
BP5R	ccagccaTggaagcagggacaaagccacgaagacgcg
BP6F	ggctggAcggtttagatatcttcttcaacatcaccc
BP6R	gaagaagatatctaaaccgTccagccagggaagcagggacaaagc
mutPpyF	gaaaatgaagggaaagagaggaaaagggaacacatttgtatcccacttcctgc
mutPpyR	cccttttcctctctttcccttcattttcgggggatgagtttggg
bpMutantF	ctacccaaactcatcccccgccctttctcccct
bpMutantR	aggggagaaagggcgggggatgagtttgggtag
EngBP5'F	ctggcttgctaatggccggtttagatactt
EngBP5'R	ggccatagcaagccagggaagc
EngBPmidF	cgcgttgctaatcttcgtggcttt
EngBPmidR	cgaagattagcaacgcgcaggaagg
EngBP3'F	tcctctgctaatccccgcccc
EngBP3'R	gggattagcagaggagttgggtagag
Del1F	actcatccgatccctttctccccttttccc
Del1R	aagggatcggatgagtttgggtagagctttcgc
Del2F	ccgaaaatcccaacacatttgtatcccacttcc
Del2R	gtgttgggattttcgggggatgagtttggg
Del3F	cccctttttcctgcgcgtcttcgtgg
Del3R	gcgcaggaaaaaggggagaaagggatcattttcgg
Del4F	atcccacttttgtaactgcttcaatggctggac
Del4R	gttacaaaagtgggatacaaatgtgttgggaaaag
Del5F	ttcgtggaggacggtttagatatcttcttcaacatcacc
Del5R	aaccgtcctccacgaagacgcgcagg
miR-1017delF	cccatcgccagcaattacgccccgaaaatgatccctttctccc
miR-1017delR	gggagaaagggatcattttcggggcgtaattgctggcgatggg
Mut1F	cgccaccacctgttcctgtagcggccgcggacaacaaggtggagataggc
Mut1R	acagaagtaaggttccttcacaaagatcctctagaatcttctcgccagaatcggcg
Mut2F	cgccaccacctgttcctgtagcggccgcggacaacaaggtggagataggc
Mut2R	acagaagtaaggttccttcacaaagatcctctagaatcttctcgccagaatcggcg
Mut3F	cgccaccacctgttcctgtagcggccgcggacaacaaggtggagataggc
Mut3R	acagaagtaaggttccttcacaaagatcctctagaatcttctcgccagaatcggcg
hp*	cgccaccacctgttcctgtagcggccgcggacaacaaggtggagataggcatcgacctgcgtgagtactatcccagtgtggagtgggacattctcggcgttccggctgagcggcacgagaagtactatccctgctgtgccgaaccgtatccgggtGTCTCAAATCACCTCAAATTTCGAAGGGTAGCGGTCGTTAATGCGCTTTGCAGATGGGTTTGAGTAGGcccgaaaatgatccctttctccccttttcccaacacatttgtatcccacttcctgcgcgtcttcgtggatttgtaactgcttcaatggctggacggtttagatatcttcttcaacatcaccctgaggcgaaagactctcttctacacggttaacctgattattccatgtgtgggca…	ordered as an oligo from Gblock
Fix5pF	accgtatccgggtgagttatcacctcaaatt
Fix5pR	aatttgaggtgataactcacccggatacggt
splicingF	ggacaacaaggtggagataggc
SplicingR	atcttctcgccagaatcggcg
Luciferase Assay
Da2F	ctaggcgatcgctcgacgagctcgcggccgcc tcaaagatcaaattctaaccaccaacg
Da2R	ttattgcggcagc ggccgactagtctcgagttgttgtagagcacgatgtcgg
Da5F	ctaggcgatcgctcgacgagctcgcggccgcggataagcgaggcgtttt catacaaa
Da5R	ttattgcggcagcggccgactagtctcgagggg gaatgtggcgtaatcacttag
Da2-MutantF	gtcacatctagggctgtgccatccgagcacatctg
Da2-MutantR	gcacagccctagatgtgacgccgccatactcc
Da5-MutantF	caatttgttctagggctactcgtagtaggaaacgtaggtg
Da5-MutantR	gagtagccctagaacaaattgaagttttcctaaaaggttgg
qPCR
NotopleuralF	gcaccagcgatagccactt
NotopleuralR	ggcagatgacggatattacgac
mmgammaF	ccgcaaggtgatgaagccc
mmgammaR	ccaggatatcggctttctccaaacg
aopF	ggaggatccatctccgcacc
aopR	gcatttccaggctatcagatcgc
Da5F	ccaacaaggagatggagtgcc
Da5R	gcgctaatcttactgccagcc
Da2F	gcagacctgcttcatgaagttcg
Da2R	cgcaggtcgatgcctatctcc
qtcF	gcaggacgagttggagaacatacg
qtcR	gccaagtacccacaaagaaatcgc
18srRNAF	caaaaagttgtggacgaggccaac
18srRNAR	gtccgatcaccgaaattaagcagc
guideRNA sequences-targeting region only
gRNA1	cattttcgggggatgagttt
gRNA2	tagagctttcgcgtaattgc
