# Supplementary material for: A tailed mirtron promotes longevity in Drosophila
Source: Nucleic Acids Res. 2023 Dec 4;52(3):1080–9. doi: 10.1093/nar/gkad1158 (PMC10853799; doi:10.1093/nar/gkad1158)
Supplement: gkad1158_supplemental_files [file gkad1158_supplemental_files.zip › Supplemental_File2.xls]

## Sheet: DEresult_oldData
gene Name	baseMean	log2FoldChange	lfcSE	stat	pvalue	padj	target
FBgn0031081	2027.31	0.28019	0.0987997	2.83594	0.00456911	0.0474187	no
FBgn0052826	1.42044	-2.21107	2.09045	-1.0577	0.290191	NA	no
FBgn0031085	1.25005	-2.59475	2.24797	-1.15426	0.248392	NA	no
FBgn0062565	20.4495	-3.28869	0.67494	-4.87257	1.1e-06	5.09e-05	no
FBgn0031088	47.2014	-2.84106	0.415598	-6.83608	8.14e-12	1.3e-09	no
FBgn0041626	2.60908	0.18587	1.72151	0.107969	0.91402	NA	no
FBgn0040784	0.695232	-2.98485	3.72642	-0.800996	0.423134	NA	no
FBgn0031086	1.87225	-4.4174	2.06086	-2.14347	0.0320754	NA	no
FBgn0031082	0.495577	0.852304	3.71474	0.229438	0.818528	NA	no
FBgn0031080	230.286	0.323541	0.202284	1.59944	0.109723	0.391759	no
FBgn0052821	0	NA	NA	NA	NA	NA	no
FBgn0053217	114.038	0.2408	0.264448	0.910575	0.362519	0.694638	no
FBgn0052350	223.098	-0.390219	0.175807	-2.21959	0.0264467	0.168532	no
FBgn0024733	20483.3	-0.0939124	0.1176	-0.798573	0.424538	0.743522	no
FBgn0040372	1242.28	0.150453	0.123873	1.21457	0.22453	0.563897	no
FBgn0000316	488.382	-0.0153972	0.137175	-0.112245	0.910629	0.970001	no
FBgn0024989	1513.54	0.309732	0.123881	2.50024	0.0124108	0.0989085	no
FBgn0040371	11.2628	-0.577285	0.806734	-0.715583	0.474249	0.778063	no
FBgn0029521	8.98964	1.05961	0.843147	1.25674	0.208849	0.548597	no
FBgn0004034	9.56091	-0.277828	0.904208	-0.307261	0.758644	0.918287	no
FBgn0000022	0	NA	NA	NA	NA	NA	no
FBgn0004170	0.192962	0.883339	4.07487	0.216777	0.828382	NA	no
FBgn0002561	0	NA	NA	NA	NA	NA	no
FBgn0000137	0	NA	NA	NA	NA	NA	no
FBgn0029522	0	NA	NA	NA	NA	NA	no
FBgn0052817	5.86075	-0.187265	0.995282	-0.188152	0.850757	0.949758	no
FBgn0029524	50.5162	0.376624	0.336832	1.11814	0.263509	0.604553	no
FBgn0023536	304.232	0.316289	0.164291	1.92518	0.0542069	0.267766	no
FBgn0023534	270.133	-0.213313	0.177286	-1.20321	0.228894	0.568604	no
FBgn0023535	57.6348	-0.0685642	0.312341	-0.219517	0.826247	0.942595	no
FBgn0023537	4461.91	0.0826717	0.0964055	0.857541	0.391146	0.720646	no
FBgn0029525	326.092	0.0987637	0.217209	0.454693	0.64933	0.870861	no
FBgn0029523	36.0764	-0.314051	0.417801	-0.751675	0.452247	0.765595	no
FBgn0010019	41.0895	-2.38707	0.434487	-5.494	3.93e-08	2.85e-06	no
FBgn0011822	149.462	2.4367	1.94265	1.25432	0.209727	0.548597	no
FBgn0052816	376.35	0.880618	0.153569	5.73433	9.79e-09	8.21e-07	no
FBgn0040370	1227.16	0.410299	0.122797	3.34128	0.000833943	0.0128718	no
FBgn0040373	71.2174	0.0508004	0.285698	0.177812	0.858871	0.952151	no
FBgn0000108	19909.1	0.528019	0.0963091	5.48255	4.19e-08	3.03e-06	no
FBgn0025640	807.478	-0.342211	0.120831	-2.83215	0.00462358	0.0478883	no
FBgn0025635	193.004	0.118858	0.197892	0.600619	0.548094	0.819193	no
FBgn0001341	347.422	0.092276	0.21428	0.430632	0.666736	0.880017	no
FBgn0003575	1465.62	0.121437	0.102691	1.18255	0.236988	0.578105	no
FBgn0025634	227.628	0.0945058	0.197222	0.479185	0.631807	0.860708	no
FBgn0025638	2015.57	-0.0177747	0.13499	-0.131674	0.895242	0.966077	no
FBgn0040383	2316.94	0.31998	0.150573	2.12509	0.0335794	0.19694	no
FBgn0040382	7885.71	-0.0803202	0.109531	-0.733307	0.463371	0.771189	no
FBgn0025621	1086.53	0.0421203	0.114025	0.369396	0.711832	0.901104	no
FBgn0029535	2.18907	4.50581	1.96402	2.29417	0.0217806	NA	no
FBgn0026874	3.4465	-0.544201	1.51843	-0.358398	0.720046	NA	no
FBgn0025616	0.166933	-1.08173	4.08047	-0.265099	0.790933	NA	no
FBgn0015799	784.413	-0.0394436	0.138474	-0.284845	0.775763	0.924722	no
FBgn0025620	609.513	0.471504	0.153409	3.07351	0.00211557	0.0270579	no
FBgn0015288	7286.56	-0.0766643	0.08508	-0.901086	0.367543	0.699583	no
FBgn0029532	6.91769	0.314554	1.0437	0.301383	0.763122	0.92029	no
FBgn0029531	1.05292	2.22266	2.33645	0.951299	0.341453	NA	no
FBgn0025639	3890.73	0.125006	0.1038	1.2043	0.228475	0.568604	no
FBgn0002579	13454.8	-0.306292	0.119413	-2.56498	0.0103182	0.0871606	no
FBgn0026879	1067.08	0.14757	0.173488	0.850605	0.394989	0.723251	no
FBgn0029529	243.598	-0.103606	0.200304	-0.517242	0.604987	0.848789	no
FBgn0040892	1.24503	-1.993	2.17857	-0.914823	0.360285	NA	no
FBgn0040341	0	NA	NA	NA	NA	NA	no
FBgn0029539	2.21581	-1.64363	1.6064	-1.02317	0.306225	NA	no
FBgn0040339	137.922	-0.146003	0.295406	-0.494244	0.621134	0.856223	no
FBgn0052815	1096.54	0.120475	0.129342	0.93145	0.351621	0.685411	no
FBgn0040340	1694.31	0.333074	0.151245	2.20221	0.0276504	0.174094	no
FBgn0040347	30.5546	-0.0829162	0.416774	-0.198947	0.842304	0.948397	no
FBgn0042146	0.347616	-1.98448	4.03717	-0.491553	0.623035	NA	no
FBgn0029552	0.351858	-1.99969	4.03583	-0.495486	0.620257	NA	no
FBgn0040337	184.261	-0.0831644	0.197278	-0.421559	0.673347	0.883562	no
FBgn0040398	2105.69	-0.583718	0.121025	-4.82313	1.41e-06	6.34e-05	no
FBgn0040365	1.0854	-0.925669	2.55647	-0.362089	0.717285	NA	no
FBgn0040397	1844.81	0.134261	0.110974	1.20985	0.226336	0.565815	no
FBgn0026143	238.966	0.100456	0.206907	0.485514	0.627312	0.858516	no
FBgn0040351	1097.65	0.0616014	0.112711	0.546542	0.584693	0.837675	no
FBgn0040338	0.752263	0.254477	2.85107	0.0892568	0.928878	NA	no
FBgn0040350	2.15092	-1.82093	1.73323	-1.0506	0.293441	NA	no
FBgn0040349	5744.61	0.452228	0.170825	2.64732	0.00811316	0.0733077	no
FBgn0040348	690.516	-0.288411	0.125116	-2.30515	0.0211581	0.144551	no
FBgn0040346	317.476	0.0721939	0.156631	0.460916	0.644859	0.868606	no
FBgn0040342	19.9925	-0.818537	0.566494	-1.44492	0.148481	0.461328	no
FBgn0040345	3.74382	2.64845	1.65109	1.60406	0.1087	NA	no
FBgn0040343	555.434	0.261112	0.159761	1.63439	0.102177	0.37833	no
FBgn0052814	28.4177	0.909568	0.55761	1.63119	0.10285	0.378892	no
FBgn0040364	2208.86	0.483508	0.124139	3.89489	9.82e-05	0.00229731	no
FBgn0040362	0.720145	-1.5779	2.91489	-0.541324	0.588284	NA	no
FBgn0040361	3.11351	-0.358685	1.29191	-0.277639	0.781289	NA	no
FBgn0040360	27.3144	-0.175043	0.477287	-0.366746	0.713809	0.901814	no
FBgn0040359	358.394	0.225175	0.165381	1.36155	0.173339	0.499803	no
FBgn0040358	66.2846	0.500093	0.407395	1.22754	0.219621	0.558625	no
FBgn0029568	2.76326	2.83956	2.0288	1.39963	0.161625	NA	no
FBgn0040357	0.394222	2.01446	4.01854	0.501293	0.616165	NA	no
FBgn0040367	20.1773	-2.64662	0.645868	-4.09778	4.17e-05	0.00113356	no
FBgn0025642	6.56029	1.26616	0.908104	1.39429	0.163231	0.482956	no
FBgn0004650	6.93394	0.433684	1.01825	0.425913	0.670172	0.882048	no
FBgn0024362	1559.09	0.166855	0.0991816	1.68232	0.0925068	0.358226	no
FBgn0024361	251.547	1.3785	0.344172	4.00527	6.19e-05	0.00160216	no
FBgn0024364	246.083	0.126727	0.169636	0.747052	0.455032	0.767448	no
FBgn0029573	157.008	2.02957	0.212045	9.5714	1.05e-21	6.76e-19	no
FBgn0024987	3124.19	0.0956846	0.103751	0.922253	0.356396	0.689814	no
FBgn0023169	2982.36	0.0717497	0.100954	0.710715	0.477261	0.779813	no
FBgn0052813	824.431	0.402043	0.144003	2.79191	0.00523987	0.0527716	no
FBgn0024985	2778.33	-0.0330092	0.107982	-0.305692	0.759839	0.918772	no
FBgn0027794	1019.17	0.227842	0.133991	1.70042	0.0890511	0.350701	no
FBgn0027795	34.2181	0.661556	0.445779	1.48404	0.137797	0.443972	no
FBgn0024986	601.553	-0.32507	0.123775	-2.6263	0.00863188	0.0769735	no
FBgn0000826	15.3531	1.95995	0.644089	3.04298	0.00234246	0.0291391	no
FBgn0024365	1280.69	0.189076	0.140833	1.34256	0.179416	0.509315	no
FBgn0024360	217.573	0.233306	0.186249	1.25266	0.210331	0.548975	no
FBgn0024366	451.632	0.0344993	0.186912	0.184575	0.853562	0.949982	no
FBgn0025641	2714.71	-0.171361	0.133313	-1.2854	0.198652	0.53532	no
FBgn0052811	1.07022	2.27435	2.52504	0.900716	0.367739	NA	no
FBgn0028550	1693.62	-0.0273648	0.13948	-0.196192	0.84446	0.948953	no
FBgn0026876	65.7318	-0.0859863	0.318206	-0.270223	0.786989	0.930536	no
FBgn0040366	53.5413	-0.0141072	0.337139	-0.0418439	0.966623	0.990075	no
FBgn0040363	43.1173	-1.02776	0.567152	-1.81213	0.0699654	0.306313	no
FBgn0040368	2.86075	0.421245	1.54107	0.273346	0.784587	NA	no
FBgn0026872	747.125	0.0907322	0.143114	0.633985	0.52609	0.808869	no
FBgn0029580	190.879	-0.380455	0.224722	-1.693	0.0904556	0.353422	no
FBgn0025383	31.8023	0.663575	0.487458	1.3613	0.17342	0.499803	no
FBgn0025381	1032.6	-0.175525	0.110845	-1.58352	0.113303	0.398755	no
FBgn0000482	518.418	-0.16392	0.131411	-1.24739	0.212255	0.551348	no
FBgn0001189	1023.25	0.204887	0.113393	1.80689	0.07078	0.308516	no
FBgn0029587	12.1089	-0.61253	0.697999	-0.877551	0.380187	0.710739	no
FBgn0024897	844.692	0.035872	0.137115	0.26162	0.793614	0.933306	no
FBgn0025391	387.736	0.0102696	0.139499	0.073618	0.941314	0.981887	no
FBgn0025378	0.575728	1.16266	3.11953	0.372704	0.709369	NA	no
FBgn0023530	177.567	-0.0120508	0.20432	-0.0589801	0.952968	0.984966	no
FBgn0025390	627.547	0.326956	0.142236	2.29869	0.0215228	0.146364	no
FBgn0025393	0	NA	NA	NA	NA	NA	no
FBgn0003517	22618.2	-0.097622	0.10191	-0.957924	0.338101	0.676029	no
FBgn0044508	0	NA	NA	NA	NA	NA	no
FBgn0025382	332.701	-0.237216	0.168903	-1.40445	0.160185	0.478376	no
FBgn0052808	39.0077	0.611017	0.375016	1.62931	0.103247	0.37984	no
FBgn0027791	249.431	0.201168	0.169176	1.1891	0.234399	0.576327	no
FBgn0027793	119.131	0.369061	0.241497	1.52822	0.126458	0.423352	no
FBgn0052806	0.877692	3.18665	3.01367	1.0574	0.29033	NA	no
FBgn0026873	159.74	-0.0809134	0.222827	-0.363121	0.716514	0.902978	no
FBgn0023513	195.936	0.0317728	0.198556	0.160019	0.872866	0.957667	no
FBgn0014411	1348.4	-0.101223	0.100274	-1.00946	0.312752	0.65176	no
FBgn0023514	418.657	-0.485475	0.14096	-3.44405	0.000573062	0.00954882	no
FBgn0029594	456.091	-0.109625	0.135091	-0.811486	0.417087	0.737975	no
FBgn0023519	429.369	0.211125	0.181282	1.16462	0.244172	0.584138	no
FBgn0023509	768.954	0.276266	0.114001	2.42337	0.0153774	0.115723	no
FBgn0023510	5745.14	0.323765	0.127806	2.53326	0.0113007	0.0930794	no
FBgn0023508	1634.21	0.457949	0.110075	4.16035	3.18e-05	0.00089245	no
FBgn0023522	306.376	-0.265755	0.16424	-1.61809	0.105643	0.383983	no
FBgn0023521	115.586	0.179282	0.242223	0.740152	0.459208	0.768649	no
FBgn0025627	11.9449	-0.367428	0.711259	-0.516588	0.605444	0.848789	no
FBgn0025630	154.58	-0.0731507	0.220702	-0.331445	0.740308	0.911147	no
FBgn0025629	124.787	-0.054454	0.242887	-0.224195	0.822606	0.941392	no
FBgn0025628	1442.65	0.143377	0.127501	1.12451	0.260795	0.602477	no
FBgn0029596	0	NA	NA	NA	NA	NA	no
FBgn0025626	461.376	-0.00857661	0.133228	-0.0643756	0.948671	0.98379	no
FBgn0025625	1353.11	0.0622465	0.114888	0.541803	0.587954	0.838614	no
FBgn0025631	2358.88	-0.202174	0.108312	-1.86659	0.0619586	0.287101	no
FBgn0026878	80.8761	-0.379017	0.321075	-1.18046	0.237816	0.578105	no
FBgn0000667	10087.4	0.141104	0.104647	1.34838	0.177537	0.507374	no
FBgn0003964	1639.9	0.0684219	0.118109	0.579312	0.562379	0.827311	no
FBgn0023545	418.884	-0.0822721	0.1375	-0.598341	0.549612	0.819823	no
FBgn0023520	68.8083	0.43959	0.289024	1.52095	0.128274	0.42714	no
FBgn0023512	597.861	0.00709485	0.126966	0.0558798	0.955438	0.986302	no
FBgn0023511	1186.89	0.0542422	0.105932	0.51205	0.608616	0.849928	no
FBgn0052801	0	NA	NA	NA	NA	NA	no
FBgn0023518	1474.44	0.263254	0.140036	1.8799	0.0601215	0.282146	no
FBgn0026088	601.511	-0.0164944	0.132793	-0.124211	0.901148	0.967636	no
FBgn0026089	333.098	-0.329092	0.200178	-1.64399	0.100177	0.374719	no
FBgn0023517	183.42	-0.18787	0.199898	-0.939827	0.347306	0.682629	no
FBgn0023516	1056.87	0.00651604	0.124341	0.0524044	0.958206	0.986712	no
FBgn0023515	70.8991	-0.239346	0.276843	-0.864553	0.387284	0.717605	no
FBgn0028969	1713.21	0.0994782	0.0967054	1.02867	0.303633	0.643517	no
FBgn0026090	287.865	0.0473016	0.161691	0.292542	0.769872	0.922582	no
FBgn0029590	2.92014	2.17865	1.73619	1.25485	0.209535	NA	no
FBgn0025624	405.749	-0.0236807	0.139924	-0.169239	0.865608	0.954613	no
FBgn0040395	5251.71	-0.071237	0.0869295	-0.81948	0.412513	0.735222	no
FBgn0000382	8202.58	-0.27054	0.118402	-2.28493	0.0223167	0.14956	no
FBgn0023507	3876.99	-0.371181	0.131206	-2.82899	0.00466949	0.0481851	no
FBgn0004654	4759.5	0.374581	0.134088	2.79355	0.00521324	0.0526982	no
FBgn0025839	2161.47	-0.137123	0.128776	-1.06482	0.286959	0.628444	no
FBgn0011576	0	NA	NA	NA	NA	NA	no
FBgn0015036	3.90236	0.13581	1.27639	0.106402	0.915264	NA	no
FBgn0003116	463.838	-0.0962755	0.168821	-0.57028	0.568488	0.829716	no
FBgn0040899	324.726	0.290881	0.173897	1.67272	0.0943821	0.362269	no
FBgn0040900	241.67	-0.677515	0.246327	-2.75048	0.00595089	0.0577155	no
FBgn0024984	0.568124	1.01847	3.18914	0.319356	0.749457	NA	no
FBgn0023549	2614.77	0.862429	0.131827	6.54214	6.06e-11	7.77e-09	no
FBgn0029606	4.72414	0.340081	1.07527	0.316276	0.751793	0.916363	no
FBgn0003048	3070.08	0.245357	0.117728	2.08411	0.0371506	0.21052	no
FBgn0000810	355.125	0.0193956	0.161866	0.119825	0.904622	0.968269	no
FBgn0023523	12.0438	-0.161317	0.66127	-0.243951	0.807269	0.937042	no
FBgn0023527	308.483	-0.122698	0.163996	-0.748177	0.454353	0.767016	no
FBgn0040391	22.4696	0.312801	0.479183	0.65278	0.513898	0.801804	no
FBgn0053218	8.21849	0.993453	0.807602	1.23013	0.21865	0.55752	no
FBgn0003079	785.871	0.137273	0.121827	1.12678	0.259834	0.601661	no
FBgn0003159	2390.88	-0.136538	0.10739	-1.27142	0.203579	0.542131	no
FBgn0040389	373.797	0.0658825	0.157279	0.418889	0.675297	0.884426	no
FBgn0044047	633.534	-0.240405	0.152638	-1.57499	0.115258	0.403257	no
FBgn0040392	26.7617	0.0333423	0.472562	0.0705566	0.943751	0.982795	no
FBgn0023526	1555.05	0.0335258	0.1178	0.284598	0.775952	0.924722	no
FBgn0023529	3855.5	0.157817	0.144438	1.09263	0.274558	0.617133	no
FBgn0023528	2065.09	0.0708153	0.096638	0.732789	0.463687	0.771189	no
FBgn0027296	654.762	0.0065645	0.137678	0.0476803	0.961971	0.988544	no
FBgn0023525	140.825	-0.424539	0.210705	-2.01485	0.0439204	0.235217	no
FBgn0000377	662.458	-0.0856568	0.119544	-0.716528	0.473666	0.777629	no
FBgn0001330	253.557	0.00990702	0.214407	0.0462065	0.963146	0.988919	no
FBgn0004397	5828.05	0.0501219	0.121465	0.412646	0.679866	0.886406	no
FBgn0023550	163.746	0.328027	0.216611	1.51436	0.129935	0.430431	no
FBgn0029603	3.87045	-1.03061	1.31381	-0.784441	0.432781	NA	no
FBgn0023542	417.265	0.234961	0.180753	1.2999	0.193635	0.528302	no
FBgn0023541	0	NA	NA	NA	NA	NA	no
FBgn0005670	35.4732	-0.589444	0.515478	-1.14349	0.252835	0.594422	no
FBgn0004655	1962.93	0.231944	0.131335	1.76605	0.0773875	0.326093	no
FBgn0013432	240.811	-0.0854899	0.181714	-0.470463	0.638024	0.863649	no
FBgn0004861	1241.46	0.0741253	0.128121	0.578559	0.562887	0.827405	no
FBgn0004860	664.76	-0.0111289	0.153879	-0.0723225	0.942345	0.982184	no
FBgn0040394	584.067	0.181637	0.152206	1.19336	0.232729	0.573766	no
FBgn0040376	57.848	-0.551701	0.350668	-1.57328	0.115653	0.403353	no
FBgn0040066	345.581	-0.171463	0.152633	-1.12336	0.261284	0.603095	no
FBgn0001404	3173.69	0.202482	0.100496	2.01482	0.0439233	0.235217	no
FBgn0040336	217.848	0.58734	0.231363	2.5386	0.0111296	0.0920443	no
FBgn0040333	48.232	-0.518664	0.353617	-1.46674	0.142447	0.451497	no
FBgn0040334	264.779	0.336392	0.19344	1.739	0.0820346	0.335434	no
FBgn0029629	2404.32	-0.238473	0.119979	-1.98762	0.0468532	0.244638	no
FBgn0011566	189.121	-0.221057	0.197395	-1.11987	0.262769	0.604334	no
FBgn0011606	93.9446	0.087967	0.248653	0.353774	0.723509	0.906632	no
FBgn0040375	325.049	-0.0885645	0.155178	-0.570729	0.568183	0.829587	no
FBgn0040377	338.295	-0.583319	0.182315	-3.19952	0.00137656	0.0192313	no
FBgn0040388	94.1419	0.150523	0.302848	0.497025	0.619171	0.855147	no
FBgn0003714	398.238	-0.0975522	0.164138	-0.594331	0.552291	0.82084	no
FBgn0001150	114.061	-1.02344	0.280091	-3.65396	0.000258223	0.00510682	no
FBgn0052797	2.01776	-0.172175	1.93513	-0.0889731	0.929103	NA	no
FBgn0040385	0.491334	0.851818	3.72646	0.228587	0.81919	NA	no
FBgn0003371	10807.8	0.0649051	0.0882555	0.735423	0.462082	0.770395	no
FBgn0003068	1384.77	-0.0113252	0.120887	-0.0936838	0.92536	0.976272	no
FBgn0024993	115.629	0.181827	0.260792	0.69721	0.485671	0.785217	no
FBgn0024996	580.211	-0.0815869	0.142572	-0.572251	0.567152	0.829475	no
FBgn0024997	605.613	0.385474	0.446125	0.864049	0.387561	0.717747	no
FBgn0024991	84.0147	0.266423	0.298883	0.891396	0.372717	0.704021	no
FBgn0000928	15.4913	0.0147338	0.705097	0.0208962	0.983328	0.995617	no
FBgn0000927	7.46665	-1.26303	0.970988	-1.30077	0.193338	0.528286	no
FBgn0000520	210.583	0.182869	0.191419	0.955331	0.33941	0.67684	no
FBgn0024975	71.8339	0.0284148	0.298932	0.0950543	0.924272	0.975981	no
FBgn0040356	0.333867	-1.93393	4.04174	-0.478489	0.632302	NA	no
FBgn0003996	22.5758	-5.17463	0.859911	-6.01764	1.77e-09	1.71e-07	no
FBgn0040384	933.049	0.210005	0.145365	1.44467	0.14855	0.461328	no
FBgn0000376	431.209	0.0895759	0.150942	0.593444	0.552884	0.82115	no
FBgn0024973	919.534	-0.0237454	0.109784	-0.216291	0.828761	0.944038	no
FBgn0024998	305.318	0.266969	0.175538	1.52086	0.128295	0.42714	no
FBgn0024995	372.202	0.0267432	0.21296	0.125578	0.900066	0.967451	no
FBgn0024994	344.514	0.78481	0.230281	3.40806	0.000654267	0.0105245	no
FBgn0024992	1200.23	0.124057	0.128521	0.965265	0.334412	0.673459	no
FBgn0000092	2701.46	4.34232	1.15216	3.76885	0.000163999	0.00354923	no
FBgn0025838	5.94493	1.27462	1.03057	1.23681	0.216157	0.555796	no
FBgn0011276	12.9526	-0.458652	0.695611	-0.659352	0.50967	0.799255	no
FBgn0004647	2320.47	0.544303	0.129254	4.2111	2.54e-05	0.000744429	no
FBgn0040396	167.84	-0.48127	0.221561	-2.17218	0.0298424	0.182693	no
FBgn0000479	7536.28	0.162361	0.106177	1.52916	0.126225	0.423092	no
FBgn0002933	0	NA	NA	NA	NA	NA	no
FBgn0003374	0.688445	1.506	2.93103	0.513811	0.607384	NA	no
FBgn0029660	4.47063	-1.24096	1.22558	-1.01255	0.311275	0.65055	no
FBgn0029662	49.9572	-0.513998	0.361213	-1.42298	0.154743	0.471659	no
FBgn0029661	1.04903	0.962781	2.36723	0.406712	0.68422	NA	no
FBgn0029659	78.8866	0.939743	0.378786	2.48093	0.013104	0.102508	no
FBgn0029658	1.16192	3.58329	2.77299	1.29221	0.196284	NA	no
FBgn0052493	0.166933	-1.08173	4.08047	-0.265099	0.790933	NA	no
FBgn0029657	3.05942	0.0141478	1.25472	0.0112757	0.991004	NA	no
FBgn0029656	3.58051	-0.64772	1.22841	-0.527282	0.597998	NA	no
FBgn0003086	0	NA	NA	NA	NA	NA	no
FBgn0010296	0	NA	NA	NA	NA	NA	no
FBgn0010295	0.192962	0.883339	4.07487	0.216777	0.828382	NA	no
FBgn0010294	1.30196	-0.0746796	2.0952	-0.0356431	0.971567	NA	no
FBgn0040393	0	NA	NA	NA	NA	NA	no
FBgn0000644	6.77698	0.223865	0.909519	0.246136	0.805577	0.937042	no
FBgn0028746	306.219	0.000312587	0.185902	0.00168146	0.998658	0.999712	no
FBgn0040355	1.78058	-1.13145	1.78803	-0.632791	0.52687	NA	no
FBgn0052793	4.09368	0.394231	1.16613	0.338068	0.735312	NA	no
FBgn0029642	0	NA	NA	NA	NA	NA	no
FBgn0025645	0.351858	-1.99969	4.03583	-0.495486	0.620257	NA	no
FBgn0029643	0.351858	-1.99969	4.03583	-0.495486	0.620257	NA	no
FBgn0029644	1.47075	0.244135	2.26538	0.107768	0.91418	NA	no
FBgn0029645	0.749536	0.291985	2.59245	0.112629	0.910325	NA	no
FBgn0029646	2.12008	1.65353	1.62425	1.01803	0.308664	NA	no
FBgn0029647	0	NA	NA	NA	NA	NA	no
FBgn0029648	343.994	-1.21899	0.232619	-5.24028	1.6e-07	9.87e-06	no
FBgn0029649	0	NA	NA	NA	NA	NA	no
FBgn0003285	497.265	-0.287584	0.140249	-2.05052	0.0403132	0.22124	no
FBgn0025644	1.46632	-0.652686	2.11279	-0.308921	0.757382	NA	no
FBgn0029639	880.935	0.894016	0.158319	5.64692	1.63e-08	1.3e-06	no
FBgn0040354	1.38537	0.75154	2.14093	0.351034	0.725563	NA	no
FBgn0040353	1.02383	-3.5457	2.80431	-1.26438	0.206095	NA	no
FBgn0040352	1.40902	0.723363	1.91877	0.376992	0.706179	NA	no
FBgn0029664	376.597	-0.169313	0.160064	-1.05779	0.290153	0.630971	no
FBgn0029666	625.096	0.0775714	0.157644	0.492068	0.622672	0.856561	no
FBgn0029669	0.722173	2.95251	3.18184	0.927926	0.353446	NA	no
FBgn0052792	5.72382	-0.539764	1.00414	-0.53754	0.590895	0.840269	no
FBgn0044046	5.06574	-0.118647	1.03304	-0.114853	0.908562	0.969126	no
FBgn0023215	3358.58	0.233634	0.129421	1.80523	0.0710392	0.309017	no
FBgn0015286	1384.91	0.0251745	0.108171	0.232729	0.815972	0.940254	no
FBgn0023216	233.635	0.213667	0.168317	1.26943	0.204286	0.543139	no
FBgn0029672	78.6109	-0.00607402	0.321766	-0.0188771	0.984939	0.996184	no
FBgn0052791	336.553	0.31101	0.173666	1.79085	0.0733169	0.316284	no
FBgn0029667	9.15616	0.242469	0.838281	0.289245	0.772394	0.923156	no
FBgn0029665	216.194	-0.0504886	0.224501	-0.224893	0.822062	0.941392	no
FBgn0029663	2002.98	0.09245	0.104288	0.88649	0.375354	0.706269	no
FBgn0052785	0	NA	NA	NA	NA	NA	no
FBgn0025118	0	NA	NA	NA	NA	NA	no
FBgn0028491	2371.73	1.11063	0.457497	2.42762	0.0151983	0.114613	no
FBgn0029681	13.4651	-0.638067	0.633857	-1.00664	0.314108	0.652904	no
FBgn0029686	142.271	-0.000139911	0.2273	-0.000615534	0.999509	0.999712	no
FBgn0052786	2.62269	-0.584193	1.45473	-0.401581	0.687993	NA	no
FBgn0052783	4.02602	1.50211	1.46975	1.02202	0.306772	NA	no
FBgn0029687	6062.02	-0.0908946	0.0921682	-0.986182	0.324044	0.663493	no
FBgn0029690	0	NA	NA	NA	NA	NA	no
FBgn0029689	284.351	-0.179286	0.158213	-1.1332	0.257132	0.597817	no
FBgn0029688	5983.04	0.198334	0.13063	1.51828	0.128944	0.428411	no
FBgn0029685	806.377	0.098428	0.116552	0.844497	0.398392	0.725117	no
FBgn0019661	12255.3	-0.00316081	0.0990177	-0.0319216	0.974535	0.992489	no
FBgn0029694	2.00991	-0.078745	1.6476	-0.0477939	0.96188	NA	no
FBgn0000221	118.444	-0.242521	0.254642	-0.952401	0.340894	0.677252	no
FBgn0026084	2414.47	-0.139572	0.110898	-1.25857	0.208186	0.547972	no
FBgn0026085	7.06766	-0.637451	1.03182	-0.617794	0.536711	0.813546	no
FBgn0026083	4133.21	0.288598	0.123132	2.34381	0.0190879	0.134541	no
FBgn0066114	313.302	-0.367062	0.158024	-2.32282	0.0201887	0.140036	no
FBgn0029697	2.86135	-0.946136	1.41203	-0.670051	0.502825	NA	no
FBgn0029701	0	NA	NA	NA	NA	NA	no
FBgn0029702	0.741838	0.133145	3.26035	0.0408377	0.967425	NA	no
FBgn0029706	861.554	-0.04529	0.113408	-0.399355	0.689632	0.890815	no
FBgn0029705	1.50595	0.276108	2.00199	0.137917	0.890306	NA	no
FBgn0040907	161.397	-0.428437	0.244729	-1.75066	0.080005	0.331111	no
FBgn0002707	80.8686	0.035157	0.304688	0.115387	0.908138	0.968956	no
FBgn0040906	2.5638	0.935122	1.44691	0.646289	0.518092	NA	no
FBgn0029703	0.548969	-1.00047	3.2153	-0.311159	0.75568	NA	no
FBgn0040905	0.173808	-1.08173	4.08047	-0.265099	0.790933	NA	no
FBgn0040904	0	NA	NA	NA	NA	NA	no
FBgn0029700	0.803017	3.06641	3.05304	1.00438	0.315196	NA	no
FBgn0052774	0	NA	NA	NA	NA	NA	no
FBgn0041252	0	NA	NA	NA	NA	NA	no
FBgn0029696	0	NA	NA	NA	NA	NA	no
FBgn0026080	191.865	-0.203207	0.183405	-1.10797	0.267875	0.609657	no
FBgn0026079	443.858	0.234968	0.206115	1.13998	0.254293	0.595246	no
FBgn0004832	174.137	-0.0645137	0.194804	-0.331173	0.740514	0.911147	no
FBgn0029693	547.496	-0.0537269	0.130011	-0.413248	0.679425	0.886352	no
FBgn0000179	559.951	0.174559	0.157643	1.10731	0.268161	0.609961	no
FBgn0029709	1259.36	0.12739	0.132807	0.959211	0.337453	0.675463	no
FBgn0029710	97.6384	-1.22803	0.312436	-3.93051	8.48e-05	0.00204812	no
FBgn0029712	55.1145	-0.191167	0.378535	-0.505017	0.613547	0.851805	no
FBgn0029714	132.607	-0.262816	0.227887	-1.15328	0.248797	0.590406	no
FBgn0029716	0.17805	-1.08173	4.08047	-0.265099	0.790933	NA	no
FBgn0022768	1582.18	0.0459582	0.113012	0.406667	0.684253	0.88824	no
FBgn0029715	1019.39	0.197509	0.120799	1.63502	0.102045	0.378226	no
FBgn0029713	143.892	-0.104781	0.232906	-0.449886	0.652792	0.873141	no
FBgn0003210	1701.06	0.0911887	0.112242	0.81243	0.416545	0.737654	no
FBgn0052773	2.7591	-0.29726	1.3465	-0.220765	0.825275	NA	no
FBgn0011760	15729	-0.0477778	0.0912824	-0.523407	0.600691	0.847015	no
FBgn0028325	9610.72	-0.197586	0.0898333	-2.19947	0.0278446	0.175085	no
FBgn0029722	17.7172	0.0648106	0.538087	0.120446	0.90413	0.968269	no
FBgn0029727	2.8559	-2.77769	1.86649	-1.48818	0.136702	NA	no
FBgn0029729	0.166933	-1.08173	4.08047	-0.265099	0.790933	NA	no
FBgn0029730	1.56792	-0.382975	1.73175	-0.221148	0.824977	NA	no
FBgn0029733	6.64583	-1.61743	0.992105	-1.63031	0.103037	0.379322	no
FBgn0052772	1360.05	0.101255	0.111171	0.910802	0.3624	0.694638	no
FBgn0029737	839.032	-0.155448	0.136111	-1.14207	0.253426	0.595162	no
FBgn0004368	1567.51	0.312769	0.119183	2.62427	0.00868342	0.0773065	no
FBgn0029740	0	NA	NA	NA	NA	NA	no
FBgn0061196	1.13191	1.13312	2.54112	0.445914	0.655659	NA	no
FBgn0029728	15.7394	0.0612499	0.650622	0.0941406	0.924997	0.976159	no
FBgn0029726	0.693763	-1.52036	3.32071	-0.457843	0.647065	NA	no
FBgn0029725	0.347616	-1.98448	4.03717	-0.491553	0.623035	NA	no
FBgn0025679	0.390073	2.00094	4.01957	0.4978	0.618625	NA	no
FBgn0029724	0.166933	-1.08173	4.08047	-0.265099	0.790933	NA	no
FBgn0029745	0.347616	-1.98448	4.03717	-0.491553	0.623035	NA	no
FBgn0029746	0	NA	NA	NA	NA	NA	no
FBgn0003449	447.021	-0.340789	0.144064	-2.36554	0.018004	0.129415	no
FBgn0029753	0.583036	2.58381	3.47889	0.742712	0.457656	NA	no
FBgn0029755	238.432	0.0380651	0.177011	0.215044	0.829733	0.944038	no
FBgn0014024	601.217	0.204381	0.12897	1.58472	0.113031	0.398157	no
FBgn0029754	2.46301	-4.80809	2.13954	-2.24725	0.0246238	NA	no
FBgn0029752	6.53259	-0.705168	1.00001	-0.705164	0.480708	0.781811	no
FBgn0029751	1.98993	-0.699531	1.91903	-0.364523	0.715468	NA	no
FBgn0029750	4.20952	-0.470341	1.12666	-0.417466	0.676338	0.884685	no
FBgn0029747	6.48203	0.767863	1.02312	0.750511	0.452947	0.766066	no
FBgn0052767	2862.32	0.149195	0.126296	1.18131	0.23748	0.578105	no
FBgn0026751	154.972	0.0761399	0.212087	0.359003	0.719593	0.905032	no
FBgn0029765	386.633	-0.11714	0.170409	-0.687406	0.491827	0.788617	no
FBgn0029766	1430.1	-0.504803	0.193924	-2.6031	0.00923852	0.0804608	no
FBgn0029768	380.084	-0.340613	0.154595	-2.20325	0.027577	0.173893	no
FBgn0029770	0.5008	-2.51686	3.99739	-0.629627	0.528939	NA	no
FBgn0029771	330.472	0.265463	0.153428	1.73021	0.0835929	0.338252	no
FBgn0026702	70.0413	-0.183213	0.366494	-0.499907	0.617141	0.853749	no
FBgn0004687	3135.22	0.0675172	0.125173	0.53939	0.589617	0.839438	no
FBgn0029778	221.39	0.0420174	0.174525	0.240753	0.809746	0.937471	no
FBgn0052762	0.703451	2.89327	3.18335	0.908875	0.363416	NA	no
FBgn0029769	432.942	-0.567354	0.172975	-3.27997	0.00103816	0.0153917	no
FBgn0029762	462.048	0.313376	0.146559	2.13822	0.0324988	0.193376	no
FBgn0029756	298.118	-0.203971	0.173364	-1.17655	0.239375	0.579308	no
FBgn0028474	1185.42	0.317131	0.131398	2.41351	0.0157996	0.117616	no
FBgn0029785	16260.1	-0.0266232	0.0897542	-0.296623	0.766754	0.921611	no
FBgn0003747	1.9895	-1.19042	1.90482	-0.624954	0.532001	NA	no
FBgn0000394	519.561	-0.273245	0.148613	-1.83863	0.0659693	0.296422	no
FBgn0029791	961.52	0.0134221	0.12925	0.103845	0.917292	0.973125	no
FBgn0029795	32.5831	0.71208	0.431626	1.64976	0.0989916	0.372483	no
FBgn0029799	536.469	-0.106653	0.125353	-0.850817	0.394871	0.723251	no
FBgn0029801	1763.74	-0.0452521	0.112365	-0.402725	0.687151	0.889949	no
FBgn0029809	0.601419	1.25862	3.46488	0.363251	0.716418	NA	no
FBgn0029810	2928.25	0.155526	0.119341	1.30321	0.192504	0.527282	no
FBgn0029811	0	NA	NA	NA	NA	NA	no
FBgn0029812	0.340741	-1.95937	4.03942	-0.485062	0.627632	NA	no
FBgn0029814	6220.77	0.162216	0.0883073	1.83695	0.0662167	0.296696	no
FBgn0052761	0.74608	0.106538	2.91882	0.0365003	0.970883	NA	no
FBgn0029816	0.317526	1.80222	4.03583	0.446556	0.655196	NA	no
FBgn0029817	0	NA	NA	NA	NA	NA	no
FBgn0029820	2724.6	-0.153249	0.112742	-1.35929	0.174054	0.500969	no
FBgn0029821	4.31712	-0.160719	1.0775	-0.149159	0.881428	0.960973	no
FBgn0029822	760.537	-0.00570174	0.142182	-0.0401017	0.968012	0.990615	no
FBgn0029819	1385.79	-0.114834	0.0985115	-1.16569	0.24374	0.584138	no
FBgn0014340	208.361	-0.0617367	0.17946	-0.344013	0.730836	0.909016	no
FBgn0029818	735.242	0.0200796	0.129004	0.155651	0.876308	0.958664	no
FBgn0029813	15.563	1.22658	0.913799	1.34229	0.179502	0.509315	no
FBgn0029807	7.86469	-0.064423	0.931793	-0.0691387	0.944879	0.98332	no
FBgn0029804	897.673	0.294267	0.186593	1.57705	0.114784	0.402187	no
FBgn0013987	1999.13	-0.0533614	0.101826	-0.524045	0.600247	0.846608	no
FBgn0029800	93.2791	-0.0855516	0.260244	-0.328737	0.742355	0.912083	no
FBgn0261383	1406.27	0.268449	0.119473	2.24695	0.0246433	0.159765	no
FBgn0052758	2537.4	0.0469698	0.095764	0.490474	0.623799	0.857286	no
FBgn0053080	1829.62	-0.090739	0.109138	-0.831415	0.405739	0.730318	no
FBgn0027564	445.038	0.202072	0.142121	1.42183	0.155076	0.471659	no
FBgn0029789	752.296	0.388365	0.136224	2.85093	0.00435913	0.0458712	no
FBgn0046687	232.203	-0.0957901	0.168789	-0.567514	0.570365	0.830807	no
FBgn0015794	746.243	-0.0557191	0.160127	-0.347968	0.727864	0.908417	no
FBgn0029783	38.2959	-0.468758	0.399782	-1.17253	0.240983	0.581358	no
FBgn0029824	614.111	0.113016	0.122007	0.926308	0.354286	0.687741	no
FBgn0029825	222.054	-0.275015	0.183507	-1.49866	0.133961	0.437581	no
FBgn0052756	175.648	0.0608954	0.212392	0.286713	0.774332	0.92409	no
FBgn0029826	148.702	0.969198	0.336789	2.87776	0.00400513	0.0436876	no
FBgn0052755	24.6946	-0.193482	0.469634	-0.411986	0.68035	0.886497	no
FBgn0029827	214.325	1.83775	0.334165	5.49954	3.81e-08	2.78e-06	no
FBgn0029828	576.611	0.0715593	0.213636	0.334959	0.737656	0.910608	no
FBgn0029830	371.916	-0.260705	0.154531	-1.68707	0.0915906	0.356578	no
FBgn0029831	2541.25	0.418532	0.167792	2.49436	0.0126186	0.100004	no
FBgn0029833	214.612	0.0107934	0.177322	0.060869	0.951464	0.984966	no
FBgn0029834	3393.08	0.193142	0.125373	1.54054	0.12343	0.418535	no
FBgn0029835	381.951	0.440382	0.214963	2.04864	0.0404971	0.221646	no
FBgn0029843	1447.17	-0.119325	0.147924	-0.806663	0.419861	0.739968	no
FBgn0029849	1373.77	-0.025523	0.102551	-0.248882	0.803452	0.937024	no
FBgn0003514	2291.96	-0.165355	0.0981113	-1.68539	0.091914	0.357238	no
FBgn0029848	2.69281	-0.804583	1.51717	-0.530319	0.595891	NA	no
FBgn0040069	144.699	1.60471	0.309994	5.17659	2.26e-07	1.32e-05	no
FBgn0052751	6.3505	4.09316	1.37495	2.97694	0.00291138	0.03404	no
FBgn0052750	51.8426	-0.318636	0.381485	-0.835253	0.403575	0.727865	no
FBgn0026060	5.59222	0.523471	1.07399	0.487408	0.625969	0.857987	no
FBgn0029840	1401.75	0.208123	0.140706	1.47913	0.139105	0.446752	no
FBgn0029839	538.319	-0.302126	0.15853	-1.90579	0.0566775	0.275348	no
FBgn0029838	133.762	-0.0162229	0.244664	-0.0663071	0.947133	0.983777	no
FBgn0029837	2893.86	-0.194027	0.112723	-1.72128	0.0852007	0.342581	no
FBgn0003302	149.577	-0.308135	0.202538	-1.52137	0.128168	0.426978	no
FBgn0029003	254.618	0.14688	0.165496	0.887513	0.374803	0.706219	no
FBgn0027546	263.39	-0.0424289	0.165393	-0.256533	0.797539	0.93535	no
FBgn0005390	3.03811	1.76987	1.44649	1.22357	0.221116	NA	no
FBgn0029851	784.212	-0.0626498	0.12195	-0.513735	0.607437	0.849079	no
FBgn0015818	168.248	0.175581	0.193216	0.90873	0.363493	0.695397	no
FBgn0029853	242.158	-0.0420908	0.194795	-0.216078	0.828927	0.944038	no
FBgn0028982	4430.51	0.281129	0.11803	2.38184	0.0172263	0.12531	no
FBgn0029857	385.042	0.102827	0.153926	0.668029	0.504115	0.796027	no
FBgn0029858	79.1765	-0.198358	0.344086	-0.576479	0.564291	0.827898	no
FBgn0029861	289.678	0.0457581	0.159327	0.287195	0.773963	0.923754	no
FBgn0029863	242.723	0.106636	0.180054	0.592247	0.553686	0.821631	no
FBgn0029864	1748.13	0.169623	0.126341	1.34259	0.179406	0.509315	no
FBgn0029866	1065.23	-0.191739	0.126144	-1.52	0.128511	0.427383	no
FBgn0029867	731.309	-0.264624	0.115901	-2.28318	0.0224198	0.149974	no
FBgn0052748	0	NA	NA	NA	NA	NA	no
FBgn0029873	286.868	-0.0877867	0.158334	-0.55444	0.579278	0.83484	no
FBgn0014031	1126.71	-0.535187	0.168635	-3.17363	0.00150544	0.020661	no
FBgn0000524	282.333	-0.00537145	0.168956	-0.031792	0.974638	0.992489	no
FBgn0014026	25686.8	-0.102007	0.0983071	-1.03763	0.299442	0.639306	no
FBgn0029874	110.917	-0.0178293	0.233199	-0.0764551	0.939057	0.981385	no
FBgn0003139	859.585	0.112541	0.118537	0.949422	0.342406	0.67862	no
FBgn0003655	1.3731	-1.55972	2.29284	-0.680256	0.496342	NA	no
FBgn0016974	4.94749	-1.8236	1.0937	-1.66737	0.0954401	0.364405	no
FBgn0029868	4051.81	-0.123849	0.124015	-0.998662	0.317958	0.656682	no
FBgn0043796	188.597	0.110312	0.204303	0.539944	0.589235	0.839333	no
FBgn0028685	3163.05	0.082527	0.137452	0.600407	0.548235	0.81927	no
FBgn0026015	561.321	0.0275967	0.147881	0.186615	0.851963	0.949758	no
FBgn0029856	5.13916	-0.619482	1.04543	-0.592561	0.553475	0.821504	no
FBgn0031281	191.431	-0.116423	0.181589	-0.641135	0.521435	0.806777	no
FBgn0000442	19.8483	0.0990654	0.650936	0.152189	0.879038	0.960192	no
FBgn0026438	7119.69	0.021359	0.100849	0.211791	0.83227	0.944988	no
FBgn0040106	0.390073	2.00094	4.01957	0.4978	0.618625	NA	no
FBgn0004611	4547.82	0.0745623	0.0984683	0.757222	0.448917	0.763241	no
FBgn0053127	799.193	1.95681	0.54137	3.61455	0.00030087	0.00583377	no
FBgn0000061	21.8269	0.0594961	0.516104	0.115279	0.908224	0.968956	no
FBgn0003278	222.275	-0.0352218	0.257854	-0.136596	0.891351	0.964553	no
FBgn0002593	15846.7	-0.0262889	0.113798	-0.231015	0.817303	0.94046	no
FBgn0031254	7.02981	-0.0803206	0.847622	-0.0947599	0.924506	0.975985	no
FBgn0031255	31.0054	-0.479007	0.428047	-1.11905	0.263118	0.604432	no
FBgn0004583	949.518	0.0715035	0.124847	0.572728	0.566829	0.829475	no
FBgn0031256	757.105	-0.0326597	0.144445	-0.226105	0.82112	0.941392	no
FBgn0031257	486.64	0.0549338	0.130259	0.421727	0.673224	0.883562	no
FBgn0027592	305.199	0.0306314	0.153847	0.199103	0.842182	0.948397	no
FBgn0003963	300.636	0.516339	0.191126	2.70157	0.0069014	0.0645533	no
FBgn0031263	17.0699	-0.820781	0.650184	-1.26238	0.206811	0.5462	no
FBgn0031265	234.444	0.0273565	0.19327	0.141545	0.887439	0.963358	no
FBgn0031266	1451.08	0.0386528	0.114268	0.338265	0.735163	0.909644	no
FBgn0031268	393.368	-0.243584	0.156882	-1.55266	0.120505	0.412291	no
FBgn0023489	427.478	-0.133202	0.136801	-0.973694	0.330209	0.669074	no
FBgn0010323	21.7661	0.226726	0.492302	0.460542	0.645127	0.868806	no
FBgn0013323	4.38553	-0.893229	1.31041	-0.681641	0.495466	0.789341	no
FBgn0031267	121.575	0.350801	0.229354	1.52952	0.126136	0.423092	no
FBgn0021874	171.525	-0.0961161	0.20092	-0.478381	0.632379	0.861045	no
FBgn0031264	323.345	0.337074	0.180279	1.86973	0.0615211	0.286076	no
FBgn0005660	47.0846	0.399279	0.359527	1.11057	0.266754	0.608503	no
FBgn0031260	1311.58	0.297341	0.154796	1.92086	0.0547493	0.269225	no
FBgn0010602	1513.15	-0.0800337	0.116837	-0.685005	0.493341	0.789006	no
FBgn0043364	1251.8	-0.244013	0.127426	-1.91494	0.0555001	0.271192	no
FBgn0031258	1228.06	0.324806	0.120354	2.69876	0.00695975	0.0649875	no
FBgn0015924	3320.83	0.0584773	0.0957562	0.61069	0.541405	0.815438	no
FBgn0031253	111.087	-0.187242	0.280006	-0.668707	0.503682	0.796027	no
FBgn0031252	12.6192	-0.542718	0.73161	-0.741814	0.4582	0.768649	no
FBgn0031251	3196.98	0.349787	0.0993464	3.52089	0.000430106	0.00770865	no
FBgn0031250	42.9497	0.226992	0.509106	0.445863	0.655696	0.874251	no
FBgn0051921	4.19558	-0.45907	1.06406	-0.431432	0.666154	0.879569	no
FBgn0031249	37.8856	-1.21129	1.27491	-0.950096	0.342064	0.678462	no
FBgn0031248	235.818	0.10082	1.1559	0.0872222	0.930495	0.978348	no
FBgn0067779	713.935	-0.0453682	0.118778	-0.381958	0.702493	0.896692	no
FBgn0031213	820.781	-0.289164	0.142318	-2.03181	0.0421724	0.228747	no
FBgn0031214	67.1536	-0.117835	0.321121	-0.366949	0.713657	0.901814	no
FBgn0031216	1367.69	-0.10514	0.113578	-0.925711	0.354596	0.68804	no
FBgn0031217	375.832	-0.0636908	0.180558	-0.352745	0.72428	0.907077	no
FBgn0001142	8051.01	-0.144106	0.125266	-1.15039	0.249981	0.591358	no
FBgn0031224	272.606	-0.107973	0.180139	-0.599385	0.548916	0.819649	no
FBgn0031228	2229.51	-0.0476975	0.133638	-0.356915	0.721155	0.905638	no
FBgn0031229	562.211	-0.0431669	0.127078	-0.339688	0.734091	0.909332	no
FBgn0031231	442.766	-0.0019839	0.162788	-0.012187	0.990276	0.997785	no
FBgn0031233	646.993	-0.123722	0.117923	-1.04918	0.294094	0.634065	no
FBgn0031235	1.26115	2.51082	2.22407	1.12893	0.258928	NA	no
FBgn0031240	29.8531	-0.296856	0.444467	-0.667892	0.504202	0.796027	no
FBgn0003444	253.734	0.448749	0.179393	2.50148	0.0123675	0.0988764	no
FBgn0031247	110.611	-0.280665	0.248611	-1.12893	0.258926	0.60045	no
FBgn0024352	1046.99	-0.301158	0.146094	-2.0614	0.0392651	0.217636	no
FBgn0020622	1453.46	0.229959	0.138625	1.65886	0.0971435	0.368712	no
FBgn0017457	325.886	-0.0738839	0.151561	-0.487486	0.625914	0.857987	no
FBgn0025686	12.3163	-0.271505	0.702549	-0.386457	0.699159	0.895146	no
FBgn0031245	1525.52	0.253424	0.180959	1.40045	0.16138	0.480217	no
FBgn0031244	301.398	-0.0138118	0.174403	-0.0791948	0.936878	0.980902	no
FBgn0031238	176.983	-0.160663	0.186899	-0.859625	0.389996	0.719742	no
FBgn0031239	1010.08	0.112195	0.138026	0.812855	0.416301	0.737654	no
FBgn0031232	51.8009	-0.150229	0.33174	-0.452852	0.650655	0.871566	no
FBgn0031227	29.9951	-0.638466	0.452457	-1.41111	0.158212	0.475321	no
FBgn0051974	1194.91	0.185457	0.201376	0.920945	0.357079	0.690767	no
FBgn0051975	0	NA	NA	NA	NA	NA	no
FBgn0051976	0	NA	NA	NA	NA	NA	no
FBgn0031219	3.67502	1.37183	1.18344	1.15919	0.246378	NA	no
FBgn0026787	642.636	0.0765087	0.141433	0.540954	0.58854	0.839	no
FBgn0051973	7445.51	0.165289	0.0906794	1.82279	0.0683355	0.301845	no
FBgn0031209	4.23514	1.09975	1.13665	0.967544	0.333272	0.672531	no
FBgn0002121	1782.74	0.354745	0.124141	2.8576	0.00426852	0.0453795	no
FBgn0036970	13.6537	0.722606	0.633486	1.14068	0.254003	0.595162	no
FBgn0036974	3095.31	-0.0862783	0.0881758	-0.978481	0.327837	0.667048	no
FBgn0036975	3480.48	0.39794	0.155634	2.55689	0.0105613	0.08887	no
FBgn0024887	205.461	-0.22526	0.17842	-1.26253	0.206759	0.546195	no
FBgn0036977	1.48109	-1.97806	2.12053	-0.932812	0.350917	NA	no
FBgn0001259	223.996	0.377939	0.213866	1.76718	0.0771983	0.325806	no
FBgn0036979	9.56885	0.169647	0.769841	0.220367	0.825586	0.94244	no
FBgn0036980	1239.13	-0.0478492	0.137494	-0.348009	0.727834	0.908417	no
FBgn0036985	356.215	-0.729944	0.208808	-3.49576	0.000472708	0.0082815	no
FBgn0036991	125.808	0.143036	0.224611	0.636816	0.524245	0.808123	no
FBgn0036993	420.819	-0.309103	0.17616	-1.75468	0.0793147	0.329663	no
FBgn0036996	217.169	-4.35221	2.1412	-2.0326	0.0420931	0.228597	no
FBgn0036997	351.949	-0.70295	0.159492	-4.40743	1.05e-05	0.000346472	no
FBgn0036998	131.806	0.249814	0.285493	0.875026	0.38156	0.712572	no
FBgn0036999	281.045	0.0305099	0.207274	0.147196	0.882977	0.961473	no
FBgn0037001	9929.73	-0.0806303	0.0972487	-0.829115	0.40704	0.731055	no
FBgn0052425	2868.49	0.376525	0.0964666	3.90317	9.49e-05	0.00224596	no
FBgn0037003	6.92576	0.0821617	0.956537	0.0858949	0.93155	0.979269	no
FBgn0037004	7.55774	0.265627	0.834552	0.318287	0.750267	0.915775	no
FBgn0037005	10.7459	0.544143	0.762342	0.713779	0.475364	0.778488	no
FBgn0037009	230.264	-0.0426043	0.208713	-0.204129	0.838253	0.946609	no
FBgn0037011	402.859	-0.143291	0.175193	-0.817905	0.413411	0.735982	no
FBgn0037013	11.1762	-0.5007	0.705709	-0.7095	0.478014	0.780369	no
FBgn0001323	562.665	0.0169334	0.132161	0.128128	0.898048	0.966972	no
FBgn0037012	304.773	0.540178	0.205359	2.63041	0.00852816	0.0761733	no
FBgn0037008	148.575	-0.0638172	0.226797	-0.281384	0.778416	0.925719	no
FBgn0037007	2789.64	-0.23936	0.134385	-1.78116	0.0748871	0.319913	no
FBgn0037000	186.214	-0.39142	0.202002	-1.9377	0.0526594	0.264458	no
FBgn0052428	633.38	0.19409	0.131822	1.47237	0.140922	0.449389	no
FBgn0036995	148.578	-0.127349	0.409054	-0.311325	0.755554	0.917661	no
FBgn0036994	88.2861	-0.151968	0.270715	-0.561358	0.574554	0.832532	no
FBgn0036992	2647.16	-0.099063	0.206175	-0.480481	0.630885	0.860171	no
FBgn0036990	209.846	-0.14356	0.190404	-0.753979	0.450862	0.764326	no
FBgn0029158	534.496	-0.0934711	0.143438	-0.651648	0.514628	0.802129	no
FBgn0036988	400.778	-0.204192	0.162776	-1.25444	0.209683	0.548597	no
FBgn0036987	117.304	-0.306701	0.239507	-1.28055	0.20035	0.537605	no
FBgn0036986	652.482	-0.108208	0.144815	-0.747214	0.454935	0.767422	no
FBgn0036984	852.075	-0.000844258	0.121947	-0.00692313	0.994476	0.998646	no
FBgn0028978	448.332	0.147944	0.155191	0.953302	0.340437	0.677211	no
FBgn0027565	297.265	-0.065854	0.161729	-0.407188	0.68387	0.888209	no
FBgn0001247	2207.21	0.0550145	0.0971006	0.566572	0.571005	0.830895	no
FBgn0036978	1.70121	0.496566	1.96255	0.253021	0.800252	NA	no
FBgn0036973	171.137	0.0570564	0.202991	0.281078	0.778651	0.925719	no
FBgn0037014	74.1206	-0.550716	0.319362	-1.72443	0.0846309	0.341059	no
FBgn0037016	465.601	-0.0777971	0.147308	-0.528126	0.597412	0.845499	no
FBgn0040634	36.6674	0.154393	0.446744	0.345596	0.729646	0.909016	no
FBgn0016696	3625.81	0.04529	0.105778	0.428159	0.668535	0.880886	no
FBgn0037020	557.689	0.22137	0.176495	1.25426	0.209749	0.548597	no
FBgn0037024	688.367	0.0958105	0.139633	0.68616	0.492612	0.788947	no
FBgn0037025	86.4241	0.270924	0.280958	0.964287	0.334902	0.673823	no
FBgn0037027	877.457	0.0219708	0.1248	0.176048	0.860256	0.95247	no
FBgn0037030	0	NA	NA	NA	NA	NA	no
FBgn0040636	23.3445	-0.272818	0.538983	-0.506171	0.612737	0.851251	no
FBgn0037031	211.552	-0.0343352	0.207131	-0.165765	0.868342	0.955597	no
FBgn0040637	18619.2	-0.457675	0.445561	-1.02719	0.304332	0.644075	no
FBgn0037035	25.1264	0.394905	0.5075	0.778137	0.436488	0.750781	no
FBgn0011591	731.997	-0.160629	0.135235	-1.18778	0.23492	0.576601	no
FBgn0052432	4293.71	0.213608	0.11798	1.81054	0.0702115	0.306897	no
FBgn0027055	430.173	0.0571851	0.152937	0.373912	0.70847	0.898915	no
FBgn0037026	558.669	-0.19374	0.148104	-1.30814	0.190826	0.525753	no
FBgn0037023	0.985554	3.34891	3.31963	1.00882	0.31306	NA	no
FBgn0027364	15.046	0.368611	0.630809	0.584347	0.558987	0.825666	no
FBgn0037022	0	NA	NA	NA	NA	NA	no
FBgn0037021	1034.01	0.0287313	0.113702	0.252689	0.800509	0.935762	no
FBgn0037019	233.894	-0.127897	0.218426	-0.585542	0.558184	0.825085	no
FBgn0037018	344.658	0.0345352	0.167585	0.206076	0.836731	0.946388	no
FBgn0037017	161.736	-0.370848	0.209311	-1.77175	0.0764353	0.323966	no
FBgn0045474	10.8773	-0.0862419	0.734284	-0.11745	0.906503	0.968442	no
FBgn0037015	602.617	-0.108123	0.124697	-0.867079	0.385899	0.716582	no
FBgn0001320	350.12	-0.224266	0.170023	-1.31904	0.187157	0.519605	no
FBgn0037037	0.356101	-2.01479	4.0345	-0.499389	0.617505	NA	no
FBgn0053283	0.685725	-2.9672	2.8787	-1.03074	0.302661	NA	no
FBgn0037042	0.371013	-0.0784309	4.07487	-0.0192475	0.984644	NA	no
FBgn0037044	203.114	0.0297327	0.197247	0.150739	0.880182	0.960768	no
FBgn0028402	232.617	-0.121793	0.197505	-0.616659	0.53746	0.813995	no
FBgn0026179	3368.7	0.117525	0.131014	0.897037	0.369699	0.701387	no
FBgn0053284	0.340741	-1.95937	4.03942	-0.485062	0.627632	NA	no
FBgn0037050	307.586	-0.200347	0.190325	-1.05266	0.292498	0.632035	no
FBgn0037057	980.444	-0.041302	0.129866	-0.318036	0.750458	0.915775	no
FBgn0037060	876.158	-0.242057	0.116589	-2.07617	0.0378787	0.212848	no
FBgn0028427	953.257	-0.0675821	0.118957	-0.568124	0.569951	0.830602	no
FBgn0004865	1707.54	-0.0518469	0.114251	-0.453797	0.649975	0.871297	no
FBgn0037061	122.291	-0.354337	0.250022	-1.41722	0.156417	0.473598	no
FBgn0037059	0.197111	0.883339	4.07487	0.216777	0.828382	NA	no
FBgn0053056	440.959	-0.628392	0.143778	-4.37057	1.24e-05	0.00039717	no
FBgn0053054	34.3684	-0.640248	0.466459	-1.37257	0.169886	0.493762	no
FBgn0041100	39.8712	-0.673053	0.375888	-1.79057	0.0733629	0.316358	no
FBgn0024150	798.001	0.254513	0.157451	1.61646	0.105994	0.384238	no
FBgn0037051	1628.14	0.105214	0.115609	0.910086	0.362777	0.694638	no
FBgn0020294	979.457	0.0746701	0.12477	0.59846	0.549533	0.819823	no
FBgn0053285	4.84392	-0.068811	1.13056	-0.0608644	0.951467	0.984966	no
FBgn0037045	202.246	-0.317804	0.220739	-1.43973	0.149945	0.463268	no
FBgn0003415	4332.62	0.29875	0.133605	2.23607	0.0253472	0.162859	no
FBgn0053286	7.34474	-0.396268	1.02838	-0.385334	0.69999	0.895658	no
FBgn0053287	1.39046	-3.98494	2.95333	-1.34931	0.177239	NA	no
FBgn0037040	1.90281	1.37026	2.21471	0.618707	0.53611	NA	no
FBgn0037039	0	NA	NA	NA	NA	NA	no
FBgn0037038	0.317526	1.80222	4.03583	0.446556	0.655196	NA	no
FBgn0037036	0.192962	0.883339	4.07487	0.216777	0.828382	NA	no
FBgn0037068	1.71545	-1.92103	1.95422	-0.983017	0.325599	NA	no
FBgn0037069	12.8193	-0.672703	0.683408	-0.984336	0.32495	0.664307	no
FBgn0037071	361.218	-0.170791	0.153991	-1.1091	0.267389	0.609168	no
FBgn0037073	587.693	0.0938056	0.160711	0.58369	0.559429	0.826029	no
FBgn0052436	18.804	0.149547	0.643188	0.232508	0.816143	0.940254	no
FBgn0052437	0.17805	-1.08173	4.08047	-0.265099	0.790933	NA	no
FBgn0052440	0.356101	-2.01479	4.0345	-0.499389	0.617505	NA	no
FBgn0053288	122.007	-0.260203	0.243555	-1.06835	0.285361	0.627206	no
FBgn0005694	1598.64	0.0561837	0.098636	0.569606	0.568945	0.829921	no
FBgn0037087	104.336	0.124857	0.237639	0.525405	0.599302	0.846041	no
FBgn0037090	1656.32	0.464525	0.106887	4.34596	1.39e-05	0.000435457	no
FBgn0037092	586.385	0.0328747	0.122456	0.268461	0.788344	0.931396	no
FBgn0037093	1331.66	0.257276	0.121555	2.11655	0.0342981	0.199815	no
FBgn0037094	5376.01	0.18521	0.104519	1.77203	0.0763895	0.323897	no
FBgn0053289	11.821	-1.21951	0.674283	-1.80861	0.0705123	0.307965	no
FBgn0015283	4768.68	-0.0391678	0.157963	-0.247956	0.804168	0.937042	no
FBgn0028663	1572.36	0.110073	0.103989	1.0585	0.289829	0.630631	no
FBgn0053290	0	NA	NA	NA	NA	NA	no
FBgn0037101	0.801986	1.83283	3.14605	0.58258	0.560176	NA	no
FBgn0052438	224.879	-0.189881	0.181107	-1.04844	0.294434	0.634065	no
FBgn0052441	1074.52	-0.112393	0.104942	-1.071	0.284168	0.626769	no
FBgn0037102	592.447	-0.170926	0.144898	-1.17963	0.238146	0.578355	no
FBgn0037099	1.09901	0.158471	2.54506	0.062266	0.950351	NA	no
FBgn0037098	4395.88	0.195083	0.124062	1.57246	0.115843	0.403455	no
FBgn0029152	1218.35	0.0602189	0.114408	0.526351	0.598644	0.845715	no
FBgn0026371	59.3145	-0.161155	0.316068	-0.509873	0.61014	0.850652	no
FBgn0015239	689.575	0.16806	0.127362	1.31955	0.186985	0.519496	no
FBgn0037086	12.2176	-0.55257	0.775171	-0.712836	0.475947	0.779206	no
FBgn0037085	14.1348	-0.309651	0.67829	-0.456517	0.648018	0.869895	no
FBgn0014143	75.4372	-0.0193676	0.316508	-0.0611915	0.951207	0.984966	no
FBgn0037082	92.28	-0.499883	0.275628	-1.81361	0.0697375	0.30577	no
FBgn0037081	632.053	-0.15916	0.126056	-1.26262	0.206727	0.546195	no
FBgn0002842	0.950198	0.918187	2.62818	0.349362	0.726818	NA	no
FBgn0037078	3.43855	-0.879501	1.31706	-0.667775	0.504277	NA	no
FBgn0037076	110.252	-0.127291	0.27344	-0.465515	0.641563	0.866375	no
FBgn0037074	3027.79	0.119197	0.0948819	1.25626	0.209021	0.548597	no
FBgn0003042	428.698	-0.0466294	0.142917	-0.326268	0.744221	0.912852	no
FBgn0037070	6.75526	-0.710169	0.86284	-0.82306	0.410474	0.733508	no
FBgn0037067	1.8429	-3.35747	1.94038	-1.73032	0.083574	NA	no
FBgn0037065	313.425	1.87701	0.611743	3.06829	0.00215286	0.0272788	no
FBgn0027945	1500.92	-0.16304	0.15433	-1.05644	0.290769	0.631032	no
FBgn0037064	6.38553	-1.46961	0.929444	-1.58117	0.11384	0.399651	no
FBgn0037063	1412.38	0.0467356	0.139696	0.334553	0.737963	0.910608	no
FBgn0037106	57.2513	-0.556261	0.313604	-1.77377	0.0761017	0.32318	no
FBgn0037108	1016.93	-0.153742	0.128097	-1.20021	0.230059	0.57015	no
FBgn0037110	330.174	-0.30603	0.188682	-1.62193	0.104818	0.382775	no
FBgn0043783	4039.93	0.177805	0.141394	1.25752	0.208566	0.548597	no
FBgn0052445	0.718535	-1.57096	3.28566	-0.478127	0.63256	NA	no
FBgn0052446	711.121	0.0518962	0.149949	0.346091	0.729274	0.909016	no
FBgn0037115	2.49282	-1.50302	1.57213	-0.956042	0.339051	NA	no
FBgn0037117	495.917	0.0477193	0.131677	0.362397	0.717055	0.903115	no
FBgn0037121	114.507	0.206005	0.23898	0.862017	0.388678	0.719332	no
FBgn0037125	2.09771	1.58505	1.68541	0.940453	0.346985	NA	no
FBgn0037128	70.73	1.39988	0.334922	4.17973	2.92e-05	0.000828232	no
FBgn0037131	19.1845	0.411472	0.578745	0.710974	0.477101	0.779813	no
FBgn0037133	0.166933	-1.08173	4.08047	-0.265099	0.790933	NA	no
FBgn0000560	39.1772	0.177428	0.395199	0.448958	0.653462	0.873393	no
FBgn0022936	46.442	-0.257695	0.431995	-0.596524	0.550825	0.820304	no
FBgn0037134	488.233	-0.312507	0.165931	-1.88336	0.0596516	0.28167	no
FBgn0037135	6586.4	0.108823	0.0867039	1.25511	0.209438	0.548597	no
FBgn0037139	0.211684	1.37536	4.05926	0.338821	0.734745	NA	no
FBgn0037138	8090.36	-0.0931833	0.0965901	-0.964729	0.334681	0.673823	no
FBgn0046301	373.02	-0.238478	0.161531	-1.47636	0.139848	0.448404	no
FBgn0052448	99.0052	0.549346	0.35543	1.54558	0.122206	0.416119	no
FBgn0037130	1255.32	-0.0356099	0.114835	-0.310096	0.756488	0.917786	no
FBgn0037129	209.308	-0.181509	0.212942	-0.852387	0.393999	0.722925	no
FBgn0037127	100.426	-0.587057	0.273115	-2.14949	0.0315959	0.189954	no
FBgn0037126	106.794	-1.54046	0.290248	-5.30739	1.11e-07	7.26e-06	no
FBgn0037124	2.16119	2.38795	1.84572	1.29378	0.195742	NA	no
FBgn0037123	36.9123	3.15984	1.35579	2.33062	0.0197734	0.137769	no
FBgn0037122	0.674608	-2.9458	3.27606	-0.89919	0.368551	NA	no
FBgn0037120	846.952	-0.141193	0.119738	-1.17918	0.238327	0.57847	no
FBgn0052447	69.2874	-0.03771	0.296894	-0.127015	0.898929	0.967171	no
FBgn0037116	939.678	-0.0513046	0.116717	-0.439564	0.660253	0.877305	no
FBgn0037114	5.39472	-0.236778	1.00699	-0.235134	0.814105	0.940055	no
FBgn0037109	1405.32	0.0295821	0.130977	0.225857	0.821313	0.941392	no
FBgn0037107	978.591	-0.0769454	0.111196	-0.691978	0.488951	0.787214	no
FBgn0037105	264.764	-0.708019	0.169004	-4.18937	2.8e-05	0.00080641	no
FBgn0037140	688.36	0.13192	0.123975	1.06408	0.287291	0.62851	no
FBgn0037142	1109.94	-0.266811	0.106718	-2.50014	0.0124145	0.0989085	no
FBgn0037143	0.105842	0.819365	4.07723	0.200961	0.840729	NA	no
FBgn0037144	191.048	0.699723	0.739978	0.9456	0.344352	0.679784	no
FBgn0029091	329.675	1.19851	0.28599	4.19075	2.78e-05	0.000803636	no
FBgn0037146	12329.6	0.352548	0.126789	2.78059	0.00542598	0.0540465	no
FBgn0000045	3071.33	-0.0560771	0.411384	-0.136314	0.891573	0.964615	no
FBgn0004514	681.307	0.048724	0.128279	0.379829	0.704072	0.897043	no
FBgn0037149	30.8731	-0.364082	0.412876	-0.881818	0.377875	0.708971	no
FBgn0000100	17916.3	-0.110364	0.102922	-1.0723	0.283583	0.626435	no
FBgn0004414	0	NA	NA	NA	NA	NA	no
FBgn0037151	59.4691	-0.584566	0.373105	-1.56676	0.117171	0.405724	no
FBgn0037150	253.151	-0.247989	0.176966	-1.40133	0.161114	0.480217	no
FBgn0027532	1077.6	-0.0312949	0.111753	-0.280037	0.779449	0.926143	no
FBgn0037147	0.695232	-2.98485	3.72642	-0.800996	0.423134	NA	no
FBgn0037141	73.0359	0.159614	0.304244	0.524623	0.599845	0.846434	no
FBgn0052449	0.591332	2.60969	3.97585	0.656385	0.511577	NA	no
FBgn0015075	316.761	-0.0424664	0.160924	-0.263892	0.791863	0.932656	no
FBgn0004179	5893.25	-0.0566096	0.0950184	-0.595775	0.551326	0.820304	no
FBgn0027086	1437.42	0.0615521	0.12965	0.474756	0.634961	0.861772	no
FBgn0052450	1.42242	1.60137	2.15417	0.74338	0.457252	NA	no
FBgn0037162	4.22073	0.563971	1.20533	0.467898	0.639858	0.864649	no
FBgn0037164	350.215	-0.0474989	0.154	-0.308434	0.757752	0.918029	no
FBgn0037165	25.2544	0.614996	0.50017	1.22957	0.218857	0.557867	no
FBgn0037166	400.442	-0.0327075	0.16187	-0.202061	0.839869	0.947127	no
FBgn0037167	280.759	1.93294	0.242447	7.97262	1.55e-15	4.34e-13	no
FBgn0037163	2819.16	-0.0618904	0.0950188	-0.651349	0.514821	0.802192	no
FBgn0004449	10924.1	0.441618	0.138169	3.19623	0.00139238	0.0193281	no
FBgn0011771	1075.69	-0.120947	0.112975	-1.07056	0.284366	0.626769	no
FBgn0037156	191.622	-0.215923	0.18573	-1.16256	0.245008	0.584981	no
FBgn0028500	2567.77	-0.0488882	0.0947033	-0.516226	0.605697	0.848789	no
FBgn0037169	0.760992	1.61561	2.8837	0.560257	0.575304	NA	no
FBgn0037170	1.65334	-0.196397	2.25977	-0.0869103	0.930743	NA	no
FBgn0037172	0	NA	NA	NA	NA	NA	no
FBgn0037174	69.4128	0.77618	0.301829	2.57159	0.0101233	0.0861826	no
FBgn0037176	1.39986	-0.576369	2.05004	-0.28115	0.778595	NA	no
FBgn0037179	0	NA	NA	NA	NA	NA	no
FBgn0037180	0	NA	NA	NA	NA	NA	no
FBgn0052453	0	NA	NA	NA	NA	NA	no
FBgn0037181	45.4614	0.403797	0.481371	0.838847	0.401555	0.726989	no
FBgn0052452	120.238	0.0674275	0.23754	0.283857	0.77652	0.924881	no
FBgn0037185	112.419	0.0270482	0.261921	0.103269	0.91775	0.973211	no
FBgn0260481	22.8163	0.652733	0.515874	1.2653	0.205765	0.545316	no
FBgn0037188	617.892	0.069128	0.133196	0.518993	0.603766	0.848255	no
FBgn0052451	13156.5	0.0453077	0.104149	0.435029	0.663541	0.87788	no
FBgn0037191	1.27178	-0.874577	2.33963	-0.373811	0.708545	NA	no
FBgn0010830	357.944	-0.0593903	0.150358	-0.394992	0.692849	0.89246	no
FBgn0037186	491.868	0.219894	0.186284	1.18043	0.237831	0.578105	no
FBgn0037184	224.634	0.000250877	0.178299	0.00140706	0.998877	0.999712	no
FBgn0037183	2.71664	-0.0525982	1.59011	-0.0330783	0.973612	NA	no
FBgn0037182	1345.07	0.154236	0.116578	1.32302	0.185828	0.517751	no
FBgn0037178	0	NA	NA	NA	NA	NA	no
FBgn0037177	0	NA	NA	NA	NA	NA	no
FBgn0037175	0.105842	0.819365	4.07723	0.200961	0.840729	NA	no
FBgn0037171	197.752	0.525782	0.256217	2.0521	0.0401602	0.220732	no
FBgn0037195	13.5285	0.40516	0.664895	0.609359	0.542286	0.815881	no
FBgn0037197	2.68013	-0.73539	1.6309	-0.45091	0.652055	NA	no
FBgn0053169	105.043	-0.455504	0.240211	-1.89627	0.0579247	0.278019	no
FBgn0037200	0.211684	1.37536	4.05926	0.338821	0.734745	NA	no
FBgn0037202	29.2505	-0.412206	0.437664	-0.941832	0.346279	0.681479	no
FBgn0037203	1048.84	0.133289	0.131808	1.01123	0.311905	0.650947	no
FBgn0037204	0.806927	-2.05212	2.80258	-0.732225	0.464031	NA	no
FBgn0037205	0.926504	0.702279	3.02586	0.232092	0.816466	NA	no
FBgn0037206	206.906	0.163494	0.191805	0.852397	0.393994	0.722925	no
FBgn0037207	243.698	-0.14734	0.188381	-0.782139	0.434133	0.749128	no
FBgn0052457	0.52921	2.5151	3.98625	0.630945	0.528077	NA	no
FBgn0052461	0.817502	-0.765864	2.53924	-0.301611	0.762948	NA	no
FBgn0044324	1193.19	0.0401214	0.123249	0.325532	0.744778	0.912852	no
FBgn0010348	5082.54	0.0316942	0.120822	0.26232	0.793074	0.93323	no
FBgn0020518	0	NA	NA	NA	NA	NA	no
FBgn0037199	648.998	0.0763805	0.121215	0.630125	0.528613	0.810019	no
FBgn0052459	1.42687	-1.28443	2.05167	-0.626039	0.531289	NA	no
FBgn0052462	0	NA	NA	NA	NA	NA	no
FBgn0052460	0	NA	NA	NA	NA	NA	no
FBgn0037397	0.173808	-1.08173	4.08047	-0.265099	0.790933	NA	no
FBgn0046878	40.2748	0.312858	0.366963	0.852559	0.393904	0.722925	no
FBgn0037402	1.45632	-0.652422	2.1155	-0.3084	0.757778	NA	no
FBgn0037405	1.6003	-3.00953	2.2622	-1.33035	0.183401	NA	no
FBgn0037406	2.10325	-4.5807	2.2621	-2.02497	0.0428702	NA	no
FBgn0051562	0	NA	NA	NA	NA	NA	no
FBgn0037408	110.469	0.281817	0.24574	1.14681	0.251461	0.592399	no
FBgn0037409	98.2186	-0.61049	0.290007	-2.10509	0.0352837	0.202848	no
FBgn0037410	126.72	-0.19272	0.238739	-0.807242	0.419527	0.73954	no
FBgn0037411	29.3823	0.0987209	0.611763	0.161371	0.871801	0.957373	no
FBgn0037413	0.87065	-3.30855	2.63228	-1.25691	0.208785	NA	no
FBgn0027527	16.5311	0.541299	0.801296	0.675529	0.49934	0.791838	no
FBgn0037415	94.7455	-0.69122	0.261087	-2.64747	0.00810962	0.0733077	no
FBgn0037419	32.8227	-3.5455	1.30522	-2.7164	0.00659965	0.0623733	no
FBgn0037421	1.24503	-1.993	2.17857	-0.914823	0.360285	NA	no
FBgn0037422	2.64798	-3.82292	1.8128	-2.10884	0.0349582	NA	no
FBgn0040279	0.197111	0.883339	4.07487	0.216777	0.828382	NA	no
FBgn0037424	4.79335	1.06692	1.23481	0.864042	0.387565	0.717747	no
FBgn0051561	0	NA	NA	NA	NA	NA	no
FBgn0051560	0	NA	NA	NA	NA	NA	no
FBgn0037427	10.275	-1.11763	0.723172	-1.54546	0.122235	0.416119	no
FBgn0037428	0.166933	-1.08173	4.08047	-0.265099	0.790933	NA	no
FBgn0037420	75.912	0.3766	0.313236	1.20229	0.229252	0.569128	no
FBgn0037418	2.02581	-0.648449	1.8777	-0.345342	0.729837	NA	no
FBgn0037412	14.4516	-1.14036	0.655152	-1.74061	0.081752	0.335033	no
FBgn0051559	5.38447	-1.78387	1.02792	-1.73542	0.0826667	0.336339	no
FBgn0046875	241.243	0.29207	0.174754	1.67132	0.0946578	0.362972	no
FBgn0046876	58.6832	-0.026116	0.308254	-0.0847225	0.932482	0.979638	no
FBgn0026077	10611.4	-0.0720584	0.107104	-0.672792	0.50108	0.79375	no
FBgn0037399	1.90831	-0.276419	1.59689	-0.173098	0.862574	NA	no
FBgn0037398	4.88368	0.0457279	1.02337	0.0446835	0.96436	0.989586	no
FBgn0037396	91.0186	-0.660352	0.337894	-1.95431	0.0506641	0.257744	no
FBgn0037374	968.678	0.0606539	0.114708	0.528769	0.596966	0.845411	no
FBgn0037375	646.228	0.174863	0.123599	1.41476	0.157139	0.474405	no
FBgn0028690	4260.81	-0.0347421	0.123145	-0.282123	0.777849	0.925554	no
FBgn0037377	222.682	0.117828	0.203293	0.579598	0.562186	0.827311	no
FBgn0037379	577.672	0.0502891	0.14161	0.355124	0.722497	0.905972	no
FBgn0037384	73.7923	-0.366776	0.290923	-1.26073	0.207405	0.54701	no
FBgn0037386	901.647	1.09097	0.22902	4.76363	1.9e-06	8.32e-05	no
FBgn0037387	7456.5	0.451557	0.184611	2.44599	0.0144455	0.110156	no
FBgn0037388	1.91942	-0.289442	1.57159	-0.184172	0.853879	NA	no
FBgn0037389	0	NA	NA	NA	NA	NA	no
FBgn0028436	198.145	-0.110275	0.189419	-0.582178	0.560447	0.826521	no
FBgn0037395	0.192962	0.883339	4.07487	0.216777	0.828382	NA	no
FBgn0003261	12365.3	-0.0559466	0.100651	-0.555845	0.578317	0.83447	no
FBgn0010403	1610.43	-0.482443	0.14556	-3.3144	0.000918402	0.0139191	no
FBgn0011281	4482.67	-0.246546	0.171586	-1.43686	0.150757	0.464725	no
FBgn0040679	0.347616	-1.98448	4.03717	-0.491553	0.623035	NA	no
FBgn0037391	1464.44	0.0235749	0.103204	0.22843	0.819312	0.940551	no
FBgn0029088	1310.13	0.0816638	0.102741	0.794851	0.4267	0.744466	no
FBgn0037383	136.22	-0.429665	0.227629	-1.88756	0.0590845	0.280909	no
FBgn0037382	318.118	-0.048516	0.153239	-0.316604	0.751544	0.916169	no
FBgn0037378	411.34	-0.173493	0.204413	-0.848737	0.396028	0.724064	no
FBgn0037376	401.548	0.140299	0.167805	0.836087	0.403106	0.727865	no
FBgn0037372	137.793	0.148308	0.22337	0.663956	0.506718	0.797935	no
FBgn0037329	940.402	-0.135924	0.120791	-1.12528	0.260469	0.602188	no
FBgn0011715	354.09	0.0754085	0.155633	0.484528	0.628011	0.858737	no
FBgn0037332	721.71	0.163395	0.127715	1.27937	0.200765	0.538253	no
FBgn0051550	1868.97	0.236855	0.101033	2.34433	0.0190611	0.134439	no
FBgn0010051	5154.85	0.244937	0.136917	1.78895	0.0736232	0.316844	no
FBgn0037338	62.675	-0.116095	0.313464	-0.370361	0.711113	0.900812	no
FBgn0037341	1134.09	0.0841953	0.16376	0.514137	0.607156	0.848937	no
FBgn0041191	922.794	-0.114461	0.151084	-0.757598	0.448692	0.763127	no
FBgn0037345	64.5334	-0.327978	0.307717	-1.06584	0.286495	0.628029	no
FBgn0037347	353.278	-0.460764	0.147958	-3.11416	0.00184467	0.0243064	no
FBgn0019637	0	NA	NA	NA	NA	NA	no
FBgn0037351	16725.3	-0.194305	0.108857	-1.78496	0.0742683	0.318748	no
FBgn0051551	0.906139	-0.452016	2.70698	-0.166982	0.867384	NA	no
FBgn0051549	465.931	0.0943561	0.142787	0.660817	0.508729	0.798513	no
FBgn0037354	1540.05	0.0974169	0.177194	0.549774	0.582474	0.83689	no
FBgn0037356	518.213	0.077224	0.129426	0.596665	0.550731	0.820304	no
FBgn0037359	50.5025	-0.0786378	0.320632	-0.245259	0.806256	0.937042	no
FBgn0046222	179.699	-0.177549	0.197485	-0.899053	0.368624	0.70096	no
FBgn0037363	3437.71	0.011285	0.0956981	0.117923	0.906128	0.968427	no
FBgn0037368	39.9921	-0.475507	0.416619	-1.14135	0.253726	0.595162	no
FBgn0037370	455.757	-0.0254754	0.164674	-0.154702	0.877056	0.958901	no
FBgn0027497	1778.5	0.365435	0.105547	3.46231	0.000535569	0.00908871	no
FBgn0037371	330.911	-0.124772	0.147395	-0.846513	0.397267	0.724719	no
FBgn0037369	215.206	-0.00545485	0.206502	-0.0264155	0.978926	0.995089	no
FBgn0004878	10.5308	1.73628	0.950374	1.82694	0.0677081	0.300169	no
FBgn0037365	3.04728	0.204455	1.34656	0.151835	0.879317	NA	no
FBgn0037364	120.498	0.0574915	0.234025	0.245664	0.805942	0.937042	no
FBgn0010772	1500.11	0.0435974	0.134619	0.323857	0.746046	0.91324	no
FBgn0037360	954.082	0.0447041	0.116196	0.384732	0.700436	0.895746	no
FBgn0037358	2252.24	-0.0514855	0.122249	-0.421153	0.673643	0.883586	no
FBgn0027951	1803.78	0.0864906	0.108434	0.797631	0.425085	0.743874	no
FBgn0051548	979.591	-0.564798	0.157099	-3.59517	0.000324184	0.00617019	no
FBgn0051546	7.01425	0.32912	0.920769	0.35744	0.720762	0.905638	no
FBgn0044823	126.918	0.183751	0.229211	0.801671	0.422743	0.742526	no
FBgn0037350	70.6718	-0.134101	0.319197	-0.42012	0.674398	0.883965	no
FBgn0017550	1047.6	0.153835	0.105448	1.45887	0.144601	0.455937	no
FBgn0014366	354.367	0.0607137	0.147558	0.411456	0.680738	0.886587	no
FBgn0037344	3507.04	0.188218	0.128915	1.46002	0.144285	0.455469	no
FBgn0037342	244.702	-0.200296	0.166007	-1.20655	0.227605	0.56737	no
FBgn0037340	259.438	-0.0212215	0.195344	-0.108636	0.913491	0.971626	no
FBgn0037339	1061.33	0.111506	0.105641	1.05551	0.29119	0.631032	no
FBgn0037336	4076.25	0.13688	0.119979	1.14087	0.253925	0.595162	no
FBgn0010399	1124.42	0.198674	0.111503	1.78179	0.0747832	0.319699	no
FBgn0051547	1734.28	-0.067361	0.142259	-0.47351	0.635849	0.862468	no
FBgn0015402	896.838	0.120676	0.141768	0.851224	0.394645	0.723251	no
FBgn0025825	0	NA	NA	NA	NA	NA	no
FBgn0037330	380.891	-0.178699	0.160563	-1.11295	0.265729	0.607194	no
FBgn0037328	9108.29	-0.106067	0.0973265	-1.08981	0.275798	0.618517	no
FBgn0037327	1441.1	-0.138109	0.103412	-1.33552	0.181707	0.512172	no
FBgn0037295	283.146	0.263354	0.18282	1.44051	0.149724	0.462849	no
FBgn0037294	11.2646	0.77973	0.717053	1.08741	0.276856	0.619996	no
FBgn0037297	318.811	-0.0362967	0.177083	-0.20497	0.837596	0.946388	no
FBgn0037299	531.472	-0.0359017	0.139011	-0.258264	0.796203	0.934837	no
FBgn0037301	516.244	0.17392	0.142554	1.22003	0.222452	0.561644	no
FBgn0037304	40.2726	1.35337	0.409192	3.30743	0.000941565	0.0142108	no
FBgn0037310	18.9757	-0.115009	0.585944	-0.19628	0.844391	0.948953	no
FBgn0051542	0	NA	NA	NA	NA	NA	no
FBgn0003275	226.458	0.149538	0.211163	0.708164	0.478843	0.780369	no
FBgn0011965	0.457701	-1.05772	3.4049	-0.310646	0.75607	NA	no
FBgn0037325	1.16607	3.58688	2.72288	1.31731	0.187735	NA	no
FBgn0037323	15.4242	0.639703	0.743951	0.859872	0.38986	0.719742	no
FBgn0037322	0	NA	NA	NA	NA	NA	no
FBgn0001311	4813.48	0.210317	0.117137	1.79548	0.0725779	0.313842	no
FBgn0037320	7.32608	-1.80814	0.890413	-2.03067	0.0422884	0.229148	no
FBgn0037315	1690.59	0.0263391	0.101467	0.259583	0.795185	0.934549	no
FBgn0037312	386.278	0.0832984	0.143498	0.580485	0.561587	0.827094	no
FBgn0051538	604.564	0.280978	0.179671	1.56385	0.117852	0.407084	no
FBgn0037307	9.89499	1.39618	0.77563	1.80006	0.0718517	0.311443	no
FBgn0037305	361.052	0.022803	0.168821	0.135072	0.892555	0.965185	no
FBgn0260462	13180.6	0.221481	0.126235	1.75452	0.079342	0.329663	no
FBgn0053293	64.8516	0.335707	0.308234	1.08913	0.276096	0.618929	no
FBgn0040208	555.201	0.234376	0.140468	1.66854	0.0952089	0.363904	no
FBgn0037298	5435.21	0.0454677	0.103126	0.440893	0.659291	0.876775	no
FBgn0037296	3.20871	0.688188	1.42398	0.483284	0.628894	NA	no
FBgn0004913	549.993	-0.052157	0.151473	-0.344332	0.730596	0.909016	no
FBgn0037290	1069.49	-0.0421152	0.122864	-0.34278	0.731764	0.909016	no
FBgn0037293	432.293	-0.0839884	0.15245	-0.550926	0.581684	0.836229	no
FBgn0040684	1.61213	-0.900903	2.01455	-0.447199	0.654732	NA	no
FBgn0037292	141.053	-0.794269	0.243784	-3.25808	0.00112169	0.016341	no
FBgn0037291	3.5285	-0.882814	1.51486	-0.58277	0.560048	NA	no
FBgn0037288	2902.65	-0.694801	0.151252	-4.59368	4.36e-06	0.000170097	no
FBgn0004436	3897.68	-0.0921088	0.091758	-1.00382	0.315463	0.653786	no
FBgn0004183	0.48446	0.851028	3.74577	0.227197	0.820271	NA	no
FBgn0020280	0	NA	NA	NA	NA	NA	no
FBgn0037262	155.257	-0.058795	0.206537	-0.284671	0.775896	0.924722	no
FBgn0037263	17.4132	0.244196	0.603852	0.404397	0.685921	0.8891	no
FBgn0022981	0	NA	NA	NA	NA	NA	no
FBgn0037265	350.386	-1.47124	0.171314	-8.58793	8.85e-18	3.33e-15	no
FBgn0010750	393.18	0.0502058	0.154111	0.325778	0.744592	0.912852	no
FBgn0037279	510.353	0.402317	0.175833	2.28805	0.0221344	0.14898	no
FBgn0037280	38.2124	-0.347375	0.383655	-0.905436	0.365234	0.697138	no
FBgn0037284	0	NA	NA	NA	NA	NA	no
FBgn0037283	0.211684	1.37536	4.05926	0.338821	0.734745	NA	no
FBgn0037282	577.176	-0.0494464	0.133911	-0.369249	0.711942	0.901104	no
FBgn0026417	51.0184	-0.568766	0.370554	-1.5349	0.124807	0.4208	no
FBgn0037276	10.4453	-0.0550637	0.704894	-0.0781163	0.937736	0.981322	no
FBgn0037275	137.222	0.135807	0.25328	0.536193	0.591825	0.841043	no
FBgn0027570	1326.68	0.0169926	0.128401	0.13234	0.894715	0.965892	no
FBgn0037270	3763.94	-0.112134	0.109309	-1.02584	0.304965	0.644769	no
FBgn0040466	101.322	-0.123992	0.309767	-0.400276	0.688953	0.8907	no
FBgn0037261	1275.52	-0.579325	0.136598	-4.24108	2.22e-05	0.00066049	no
FBgn0052945	0.542095	-0.977566	3.2277	-0.302868	0.761991	NA	no
FBgn0027930	0	NA	NA	NA	NA	NA	no
FBgn0037232	386.951	0.0715054	0.175396	0.407679	0.683509	0.887959	no
FBgn0040687	0	NA	NA	NA	NA	NA	no
FBgn0037235	388.392	0.168923	0.167736	1.00707	0.3139	0.652863	no
FBgn0037238	3278.19	-0.599833	0.114968	-5.21738	1.81e-07	1.08e-05	no
FBgn0037239	2151.02	-0.189725	0.126304	-1.50213	0.133064	0.436415	no
FBgn0037240	3502.5	-0.040695	0.10438	-0.389874	0.69663	0.894026	no
FBgn0003882	758.004	-0.286027	0.133171	-2.14782	0.0317283	0.190178	no
FBgn0037241	234.952	-0.0853044	0.167836	-0.508261	0.611271	0.850907	no
FBgn0037244	250.23	-0.096062	0.193779	-0.49573	0.620085	0.855758	no
FBgn0051528	72.0193	0.347479	0.278868	1.24603	0.212753	0.551986	no
FBgn0051525	3.99057	0.586627	1.29121	0.454324	0.649595	NA	no
FBgn0037250	11.052	-0.79664	0.742414	-1.07304	0.283253	0.626214	no
FBgn0037252	1053.11	0.0535634	0.109299	0.490061	0.62409	0.857321	no
FBgn0037254	3.36216	1.15894	1.37934	0.840212	0.400789	NA	no
FBgn0037255	407.127	-0.0377157	0.149288	-0.252637	0.800548	0.935762	no
FBgn0051526	2.07469	0.950696	1.70314	0.558201	0.576707	NA	no
FBgn0037260	0.283892	-0.142409	4.07723	-0.034928	0.972137	NA	no
FBgn0051523	5621.84	0.25194	0.13743	1.83323	0.0667687	0.298215	no
FBgn0051522	7641.34	0.407256	0.200043	2.03585	0.0417659	0.227221	no
FBgn0037251	0.371013	-0.0784309	4.07487	-0.0192475	0.984644	NA	no
FBgn0037249	6797.52	0.00202886	0.0984423	0.0206096	0.983557	0.995617	no
FBgn0037248	222.862	0.280333	0.246613	1.13673	0.255652	0.596411	no
FBgn0052944	347.629	0.27626	0.160849	1.71751	0.0858852	0.344477	no
FBgn0037242	74.4938	0.101545	0.412412	0.246221	0.805511	0.937042	no
FBgn0037236	104.97	0.148453	0.244212	0.607887	0.543262	0.816587	no
FBgn0037231	26.0168	-0.665988	0.495645	-1.34368	0.179052	0.509167	no
FBgn0037230	7341.58	-0.176767	0.119109	-1.48408	0.137789	0.443972	no
FBgn0037213	4263.75	-0.867534	0.101001	-8.58935	8.75e-18	3.33e-15	no
FBgn0037215	1458.81	0.371127	0.11217	3.30862	0.000937576	0.0141703	no
FBgn0037218	2108.17	0.0157534	0.107578	0.146436	0.883577	0.961729	no
FBgn0015331	405.761	-0.118158	0.150975	-0.782635	0.433842	0.749002	no
FBgn0010225	8055.44	-0.291354	0.102158	-2.852	0.00434451	0.0458712	no
FBgn0037223	3.63775	0.118301	1.16601	0.101458	0.919187	NA	no
FBgn0037224	0.764543	1.68989	2.82011	0.599227	0.549021	NA	no
FBgn0037227	5.37456	-0.317048	1.08177	-0.293083	0.769458	0.922582	no
FBgn0041621	29.9758	1.08763	0.461714	2.35564	0.0184906	0.132104	no
FBgn0037228	296.892	-0.367304	0.156296	-2.35005	0.0187708	0.13308	no
FBgn0037229	162.979	-0.681802	0.196747	-3.46537	0.000529506	0.00900159	no
FBgn0037225	135.968	-0.262646	0.273624	-0.959879	0.337116	0.675222	no
FBgn0037220	687.502	-0.063683	0.134103	-0.474881	0.634872	0.861772	no
FBgn0051516	8.85513	1.54323	0.819032	1.88421	0.0595371	0.281655	no
FBgn0037217	78.1273	-0.605573	0.319164	-1.89737	0.0577789	0.278019	no
FBgn0000500	220.302	-1.15423	0.238349	-4.84258	1.28e-06	5.79e-05	no
FBgn0031670	1034.32	-0.0896266	0.135596	-0.660985	0.508622	0.79851	no
FBgn0000299	22071.6	0.407109	0.147112	2.76734	0.00565155	0.0555319	no
FBgn0260470	0	NA	NA	NA	NA	NA	no
FBgn0031676	171.253	-0.121421	0.192768	-0.629884	0.52877	0.810019	no
FBgn0031682	372.283	-0.542961	0.175402	-3.09552	0.00196469	0.0254267	no
FBgn0031683	1482.21	-0.0974317	0.108706	-0.896287	0.370099	0.701387	no
FBgn0031684	1259.13	-0.0879301	0.141737	-0.620374	0.535011	0.812897	no
FBgn0031681	2650.4	0.348079	0.122519	2.84101	0.00449707	0.0469392	no
FBgn0028694	3244.59	0.0875896	0.158237	0.553536	0.579897	0.835154	no
FBgn0031678	42.5291	-0.535109	0.362884	-1.4746	0.14032	0.448728	no
FBgn0031677	0.559733	1.01744	3.59386	0.283106	0.777096	NA	no
FBgn0022023	3658.2	-0.164104	0.0920936	-1.78193	0.074761	0.319699	no
FBgn0031675	161.526	-0.332472	0.20445	-1.62618	0.103911	0.380814	no
FBgn0031673	874.965	-0.108716	0.121463	-0.895057	0.370757	0.702134	no
FBgn0016075	14290.1	0.32554	0.144404	2.25436	0.0241732	0.157545	no
FBgn0031668	0	NA	NA	NA	NA	NA	no
FBgn0053113	12736.1	-0.0450177	0.0886949	-0.507557	0.611764	0.850907	no
FBgn0051971	0	NA	NA	NA	NA	NA	no
FBgn0046776	90.407	1.03617	0.319993	3.23811	0.00120326	0.0172864	no
FBgn0031693	721.239	-0.14548	0.154412	-0.942152	0.346115	0.681412	no
FBgn0031694	78.0534	-1.78954	0.382946	-4.6731	2.97e-06	0.000120637	no
FBgn0031695	258.833	-0.319533	0.201341	-1.58703	0.112507	0.397079	no
FBgn0031696	499.754	-0.0163674	0.137071	-0.119408	0.904952	0.968269	no
FBgn0016076	3876.17	-0.174659	0.109454	-1.59574	0.110547	0.393671	no
FBgn0015031	5036.74	-0.120798	0.118455	-1.01978	0.307833	0.647703	no
FBgn0031701	10.7388	1.09449	0.813186	1.34592	0.178327	0.508462	no
FBgn0016920	134.204	0.589511	0.230202	2.56084	0.010442	0.088138	no
FBgn0016660	106.848	-0.266613	0.26754	-0.996536	0.31899	0.657219	no
FBgn0031703	810.709	-0.303815	0.127288	-2.38684	0.016994	0.123951	no
FBgn0031702	875.087	-0.259857	0.145666	-1.78393	0.0744358	0.31909	no
FBgn0031700	186.286	0.000425678	0.224431	0.0018967	0.998487	0.999712	no
FBgn0031698	2342.8	0.31349	0.123797	2.53229	0.011332	0.0932669	no
FBgn0031697	583.31	0.327732	0.144017	2.27564	0.0228676	0.152223	no
FBgn0000228	1651.6	8.34e-05	0.0997715	0.000836296	0.999333	0.999712	no
FBgn0003716	1980.6	-0.0114801	0.0989901	-0.115972	0.907674	0.968956	no
FBgn0051914	0	NA	NA	NA	NA	NA	no
FBgn0031707	17.004	0.111647	0.622336	0.1794	0.857624	0.951887	no
FBgn0000318	878.919	-0.0395066	0.177902	-0.22207	0.82426	0.941703	no
FBgn0031711	401.026	0.0093268	0.143809	0.0648553	0.948289	0.983777	no
FBgn0051989	184.495	-0.396069	0.199979	-1.98056	0.047641	0.247376	no
FBgn0051648	225.917	-0.429147	0.214827	-1.99764	0.0457558	0.241613	no
FBgn0051915	362.629	-0.397275	0.159117	-2.49675	0.0125337	0.0996203	no
FBgn0002525	653.696	0.129912	0.136875	0.949127	0.342556	0.67862	no
FBgn0031717	298.445	-0.328102	0.189322	-1.73304	0.0830888	0.336963	no
FBgn0031719	0	NA	NA	NA	NA	NA	no
FBgn0031721	1.0291	-3.55242	2.80022	-1.26862	0.204577	NA	no
FBgn0004620	188.689	-0.301666	0.183006	-1.64839	0.0992722	0.372895	no
FBgn0041719	0	NA	NA	NA	NA	NA	no
FBgn0031724	1.46462	-0.623399	2.33009	-0.267543	0.789051	NA	no
FBgn0031728	8.24458	0.290186	1.10137	0.263477	0.792183	0.932931	no
FBgn0031729	0.166933	-1.08173	4.08047	-0.265099	0.790933	NA	no
FBgn0051646	365.368	-0.0401294	0.153187	-0.261965	0.793349	0.93323	no
FBgn0031725	319.183	-0.0202186	0.161737	-0.125009	0.900517	0.967554	no
FBgn0031723	0.943285	0.683314	2.68519	0.254475	0.799129	NA	no
FBgn0031722	0.166933	-1.08173	4.08047	-0.265099	0.790933	NA	no
FBgn0031720	0.173808	-1.08173	4.08047	-0.265099	0.790933	NA	no
FBgn0031718	0	NA	NA	NA	NA	NA	no
FBgn0014189	692.098	0.0202225	0.131026	0.15434	0.877342	0.959013	no
FBgn0031715	4.31699	1.33413	1.21743	1.09586	0.273141	0.614834	no
FBgn0031713	917.338	0.0093268	0.125938	0.0740589	0.940964	0.981885	no
FBgn0031710	466.673	0.0360061	0.13783	0.261236	0.79391	0.933453	no
FBgn0051647	0	NA	NA	NA	NA	NA	no
FBgn0031730	131.719	-0.370664	0.220212	-1.68321	0.0923335	0.358067	no
FBgn0024191	190.563	0.153149	0.182057	0.841214	0.400228	0.726311	no
FBgn0031736	672.978	0.193184	0.132992	1.4526	0.146335	0.458883	no
FBgn0031735	124.804	0.0824836	0.339427	0.243008	0.807999	0.937042	no
FBgn0051912	0.351858	-1.99969	4.03583	-0.495486	0.620257	NA	no
FBgn0051913	5.99775	-1.86058	1.14785	-1.62092	0.105035	0.383148	no
FBgn0031740	288.693	-0.0368801	0.161058	-0.228986	0.81888	0.940551	no
FBgn0031741	666.929	2.38873	1.01987	2.3422	0.0191705	0.134828	no
FBgn0031746	2.20171	-0.323591	1.53323	-0.211052	0.832847	NA	no
FBgn0043362	5463.2	0.253179	0.147558	1.7158	0.0861986	0.345201	no
FBgn0015381	14.6926	0.209965	0.610364	0.344	0.730846	0.909016	no
FBgn0001128	15476.1	-0.273087	0.0857319	-3.18536	0.00144572	0.0199418	no
FBgn0031752	1576.16	0.167937	0.111567	1.50525	0.132259	0.434629	no
FBgn0031753	60.8565	-0.192214	0.350242	-0.548804	0.58314	0.837217	no
FBgn0031751	8.71246	-0.106731	0.760426	-0.140357	0.888378	0.963537	no
FBgn0031749	0.666997	1.40947	2.98988	0.471412	0.637346	NA	no
FBgn0031747	1.12504	1.14279	2.33631	0.489144	0.62474	NA	no
FBgn0002855	0.86904	-3.3068	3.44164	-0.96082	0.336643	NA	no
FBgn0002856	0.211684	1.37536	4.05926	0.338821	0.734745	NA	no
FBgn0031745	80.7033	0.223872	0.267125	0.838081	0.401985	0.727163	no
FBgn0051644	0.356101	-2.01479	4.0345	-0.499389	0.617505	NA	no
FBgn0031738	990.083	0.146146	0.115948	1.26044	0.20751	0.54701	no
FBgn0031737	661.632	0.167927	0.125665	1.3363	0.18145	0.511986	no
FBgn0031734	2436.8	-0.125031	0.131739	-0.949081	0.34258	0.67862	no
FBgn0031733	1.5057	-0.327851	2.00821	-0.163255	0.870317	NA	no
FBgn0031732	110.178	1.222	0.417495	2.92698	0.00342266	0.0383317	no
FBgn0031731	0.351858	-1.99969	4.03583	-0.495486	0.620257	NA	no
FBgn0003980	1.75049	0.0915516	1.75279	0.052232	0.958344	NA	no
FBgn0031757	0.606642	-1.57812	3.47253	-0.45446	0.649498	NA	no
FBgn0031758	0	NA	NA	NA	NA	NA	no
FBgn0001942	32570	-0.230992	0.094272	-2.45027	0.014275	0.109243	no
FBgn0001941	756.717	0.25811	0.14656	1.76112	0.0782181	0.32732	no
FBgn0031760	324.683	-0.100924	0.164828	-0.612299	0.54034	0.815401	no
FBgn0031763	2.15319	0.198101	1.62784	0.121695	0.90314	NA	no
FBgn0051643	102.307	0.211147	0.266689	0.791735	0.428515	0.745647	no
FBgn0031768	284.715	-0.0545039	0.161785	-0.336891	0.736199	0.910184	no
FBgn0031769	284.113	-0.432607	0.156033	-2.77253	0.00556222	0.0548783	no
FBgn0031770	916.608	0.0460597	0.117315	0.392616	0.694603	0.893057	no
FBgn0031772	103.977	-0.271301	0.274995	-0.986566	0.323855	0.663356	no
FBgn0031774	229.484	0.0263533	0.1765	0.149311	0.881309	0.960938	no
FBgn0031776	172.28	0.127054	0.200671	0.633147	0.526638	0.809434	no
FBgn0051642	55.2927	0.518166	0.360965	1.4355	0.151144	0.465206	no
FBgn0031784	0.197111	0.883339	4.07487	0.216777	0.828382	NA	no
FBgn0031785	1.474	0.928239	2.57371	0.360662	0.718352	NA	no
FBgn0040950	0.394222	2.01446	4.01854	0.501293	0.616165	NA	no
FBgn0031786	0.105842	0.819365	4.07723	0.200961	0.840729	NA	no
FBgn0051639	0.605906	2.66725	3.37609	0.790041	0.429504	NA	no
FBgn0031782	126.851	-0.293049	0.267541	-1.09534	0.273367	0.615218	no
FBgn0031779	539.686	-0.0806041	0.15478	-0.520767	0.602529	0.848039	no
FBgn0031777	75.1482	-0.11788	0.342164	-0.344514	0.73046	0.909016	no
FBgn0031775	312.769	-3.07221	0.241056	-12.7448	3.33e-37	5.19e-34	no
FBgn0031773	282.588	-0.0595848	0.202485	-0.294268	0.768553	0.922582	no
FBgn0031771	7227.33	-0.0947279	0.0842162	-1.12482	0.260666	0.602307	no
FBgn0029161	1.43349	0.203335	2.08173	0.0976762	0.922189	NA	no
FBgn0000052	4311.12	-0.0179275	0.132225	-0.135584	0.89215	0.964939	no
FBgn0031766	26.1458	-0.300298	0.458207	-0.655377	0.512225	0.800959	no
FBgn0025742	817.007	-0.00495325	0.118412	-0.0418308	0.966634	0.990075	no
FBgn0031764	102.676	-0.485739	0.305804	-1.5884	0.112196	0.39682	no
FBgn0001170	11.2446	0.578541	0.730065	0.792451	0.428098	0.745647	no
FBgn0001089	417.716	1.40719	0.635441	2.2145	0.0267943	0.170448	no
FBgn0031759	4066.67	0.0914869	0.111365	0.821503	0.41136	0.734139	no
FBgn0000308	5900.86	0.0500764	0.0936515	0.53471	0.59285	0.842171	no
FBgn0031756	1.28821	-0.0639722	2.37384	-0.0269488	0.978501	NA	no
FBgn0003979	0.446584	-1.01989	3.43181	-0.297187	0.766324	NA	no
FBgn0040949	0.351858	-1.99969	4.03583	-0.495486	0.620257	NA	no
FBgn0026755	282.732	1.5058	0.24073	6.25515	3.97e-10	4.28e-08	no
FBgn0031791	340.373	1.90228	0.532649	3.57136	0.000355131	0.0066607	no
FBgn0260452	1.88998	-0.728176	1.71558	-0.424448	0.671239	NA	no
FBgn0015623	7681.48	0.1147	0.0941972	1.21766	0.223354	0.56301	no
FBgn0031803	4.92661	0.43724	1.11034	0.39379	0.693736	0.892626	no
FBgn0043854	11.052	-0.71321	0.692766	-1.02951	0.30324	0.64311	no
FBgn0031808	1529.3	0.245477	0.130796	1.8768	0.0605456	0.283892	no
FBgn0031811	83.3006	0.0515203	0.273056	0.18868	0.850344	0.949758	no
FBgn0031815	2382.76	-0.0688003	0.101748	-0.676186	0.498922	0.791759	no
FBgn0031820	1220.74	0.113911	0.107984	1.05489	0.291475	0.631104	no
FBgn0027496	612.192	0.0976409	0.136567	0.714964	0.474631	0.778228	no
FBgn0051638	929.344	0.209517	0.127718	1.64047	0.100908	0.375614	no
FBgn0031824	415.898	-0.0489044	0.180169	-0.271436	0.786056	0.929735	no
FBgn0031822	55.5095	0.373691	0.353916	1.05588	0.291025	0.631032	no
FBgn0031818	691.069	0.168822	0.129059	1.3081	0.190838	0.525753	no
FBgn0031817	382.355	-0.192761	0.139912	-1.37773	0.168285	0.491241	no
FBgn0031816	339.296	-0.2449	0.182941	-1.33868	0.180674	0.51072	no
FBgn0031814	6064.5	0.154549	0.13709	1.12735	0.259593	0.601547	no
FBgn0011722	3682.04	-0.231975	0.126062	-1.84017	0.0657426	0.296129	no
FBgn0031804	0	NA	NA	NA	NA	NA	no
FBgn0031801	3667	0.515988	0.205276	2.51363	0.0119497	0.0966706	no
FBgn0031800	2950.57	-0.64696	0.174524	-3.707	0.000209728	0.00436145	no
FBgn0031799	694.192	0.363127	0.133491	2.72023	0.00652358	0.0619768	no
FBgn0031792	0.272775	-0.142409	4.07723	-0.034928	0.972137	NA	no
FBgn0031826	2.06451	4.41038	2.0807	2.11967	0.0340342	NA	no
FBgn0051637	2593.33	-0.0963422	0.0912852	-1.0554	0.291243	0.631032	no
FBgn0031830	6497.73	-0.169952	0.116587	-1.45773	0.144915	0.456529	no
FBgn0031831	0	NA	NA	NA	NA	NA	no
FBgn0031836	3455.6	0.0941895	0.106108	0.887678	0.374714	0.706202	no
FBgn0028467	1163.97	-0.0654497	0.108803	-0.601545	0.547477	0.819134	no
FBgn0000392	0	NA	NA	NA	NA	NA	no
FBgn0031851	183.167	-0.313909	0.194128	-1.61702	0.105874	0.384186	no
FBgn0031853	0.866834	1.87036	2.49436	0.749834	0.453355	NA	no
FBgn0031855	366.782	-0.264014	0.162716	-1.62255	0.104686	0.382678	no
FBgn0051910	0.943285	0.683314	2.68519	0.254475	0.799129	NA	no
FBgn0031854	42.2112	-0.348922	0.373838	-0.933351	0.350639	0.68503	no
FBgn0025777	1839.85	-0.309291	0.12969	-2.38485	0.0170859	0.124538	no
FBgn0025595	521.822	-0.0532518	0.157337	-0.338456	0.735019	0.909644	no
FBgn0031850	3866.42	-0.276258	0.0983277	-2.80957	0.0049608	0.0505214	no
FBgn0031849	7.90668	-0.969659	0.821205	-1.18078	0.237692	0.578105	no
FBgn0028703	3181.69	0.128436	0.0919153	1.39733	0.162315	0.481815	no
FBgn0031848	4.13371	-0.212982	1.09496	-0.194512	0.845775	NA	no
FBgn0000351	3.45352	1.23244	1.31642	0.936206	0.349167	NA	no
FBgn0028990	2216.06	0.326083	0.100584	3.24189	0.00118739	0.0171151	no
FBgn0031844	0.545551	-0.432223	3.6048	-0.119902	0.904561	NA	no
FBgn0051636	124.746	-0.183619	0.229788	-0.799079	0.424244	0.743246	no
FBgn0051633	165.66	0.414068	0.200418	2.06602	0.0388265	0.216637	no
FBgn0051635	4639.57	0.400117	0.11484	3.48412	0.00049376	0.00854048	no
FBgn0051634	2.94645	-2.78274	1.66085	-1.67549	0.0938379	NA	no
FBgn0031837	4.10051	0.724301	1.16135	0.623674	0.532842	NA	no
FBgn0031834	128.773	-0.317566	0.220483	-1.44032	0.149776	0.462878	no
FBgn0031832	100.506	0.199444	0.241987	0.824192	0.40983	0.732839	no
FBgn0031829	39.0329	-0.192018	0.406179	-0.472741	0.636398	0.86254	no
FBgn0031858	1246.59	0.052993	0.125502	0.422249	0.672844	0.883562	no
FBgn0051631	0	NA	NA	NA	NA	NA	no
FBgn0031860	392.486	0.627147	0.170448	3.6794	0.00023378	0.00470888	no
FBgn0051632	89.3372	-0.092636	0.313607	-0.295389	0.767696	0.922438	no
FBgn0017551	95.1998	-0.331656	0.24705	-1.34247	0.179445	0.509315	no
FBgn0031866	1908.47	0.0449736	0.11106	0.404949	0.685515	0.88909	no
FBgn0031868	609.846	0.0919264	0.142024	0.647257	0.517465	0.803994	no
FBgn0004838	16570.3	0.0891603	0.105274	0.846938	0.397029	0.724719	no
FBgn0020616	604.086	-0.0618007	0.141274	-0.437453	0.661783	0.877718	no
FBgn0031875	43.1573	-0.51742	0.385935	-1.34069	0.18002	0.510165	no
FBgn0031877	150.515	-0.408523	0.260849	-1.56613	0.117319	0.406106	no
FBgn0021944	419.767	0.235673	0.205006	1.14959	0.250311	0.591678	no
FBgn0031879	7795.31	0.287862	0.154258	1.8661	0.0620271	0.287254	no
FBgn0031878	4.89483	-0.227882	1.18071	-0.193004	0.846956	0.949471	no
FBgn0031876	64.532	-0.71784	0.298864	-2.40189	0.0163105	0.120173	no
FBgn0031874	48.9137	-0.224507	0.354156	-0.633921	0.526132	0.808869	no
FBgn0031873	101.249	-0.77324	0.258229	-2.9944	0.00274984	0.0326945	no
FBgn0031872	203.806	-0.226001	0.187516	-1.20524	0.228112	0.568169	no
FBgn0031871	339.282	-0.28478	0.15313	-1.85972	0.0629246	0.288711	no
FBgn0031869	1722.19	-0.0705646	0.149674	-0.471455	0.637316	0.863355	no
FBgn0028554	836.692	-0.00938472	0.112175	-0.0836614	0.933326	0.979815	no
FBgn0026196	353.067	0.19933	0.289348	0.688891	0.490892	0.787966	no
FBgn0052829	2.93121	0.887159	1.60502	0.552739	0.580442	NA	no
FBgn0011737	663.638	-0.171618	0.15607	-1.09962	0.271498	0.613292	no
FBgn0042092	47.582	-0.323343	0.337199	-0.958909	0.337605	0.675539	no
FBgn0031865	351.956	0.981181	0.211189	4.64599	3.38e-06	0.000135588	no
FBgn0031861	1.36318	3.81244	2.58114	1.47704	0.139665	NA	no
FBgn0042189	0.548969	-1.00047	3.2153	-0.311159	0.75568	NA	no
FBgn0015776	8196.29	0.277131	0.087766	3.15761	0.00159067	0.0215323	no
FBgn0031857	1989.99	0.0927115	0.135087	0.686308	0.492519	0.788947	no
FBgn0031856	11.2778	1.50837	0.791546	1.9056	0.0567019	0.275348	no
FBgn0003046	44.0795	0.989572	0.393321	2.51594	0.0118715	0.0963245	no
FBgn0031881	208.953	-0.466739	0.19021	-2.4538	0.0141355	0.108322	no
FBgn0031885	4027.19	-0.0404984	0.0950348	-0.426143	0.670004	0.88198	no
FBgn0031887	1.82513	2.031	1.97256	1.02963	0.303183	NA	no
FBgn0031893	665.5	-0.214966	0.134427	-1.59913	0.109792	0.39183	no
FBgn0051909	19.5156	1.51591	0.589299	2.5724	0.0100996	0.0861826	no
FBgn0031900	10.5286	-5.91438	1.34357	-4.40201	1.07e-05	0.000353098	no
FBgn0031897	6167.91	0.399353	0.100538	3.97217	7.12e-05	0.00179234	no
FBgn0031896	2711.28	0.324645	0.111938	2.90022	0.00372903	0.0412837	no
FBgn0031895	286.609	-0.239242	0.183002	-1.30732	0.191103	0.525871	no
FBgn0031894	50.9995	0.114518	0.354225	0.323292	0.746474	0.913353	no
FBgn0031888	67.5988	-0.0496359	0.294365	-0.168621	0.866095	0.95486	no
FBgn0031886	30.5446	-2.14421	0.584927	-3.66577	0.000246592	0.00493955	no
FBgn0051907	12.8003	0.892909	0.636406	1.40305	0.160602	0.479212	no
FBgn0031882	427.654	-0.387049	0.143406	-2.69898	0.00695531	0.0649875	no
FBgn0051908	988.932	0.0177214	0.123477	0.14352	0.885879	0.962551	no
FBgn0031902	399.443	-0.379701	0.188431	-2.01507	0.0438973	0.235217	no
FBgn0031903	34.135	0.311519	0.432868	0.719664	0.471732	0.776154	no
FBgn0002938	66784.8	-0.0700759	0.0822053	-0.85245	0.393964	0.722925	no
FBgn0031905	4.24193	0.357813	1.11431	0.321108	0.748129	0.914802	no
FBgn0031907	648.564	-0.308354	0.16104	-1.91476	0.0555226	0.271192	no
FBgn0031908	1573.23	0.0759227	0.10366	0.732424	0.46391	0.771202	no
FBgn0031910	576.671	1.01552	0.247632	4.10092	4.12e-05	0.00112104	no
FBgn0028387	241.864	0.0342826	0.208533	0.164399	0.869417	0.956414	no
FBgn0031914	2069.65	-0.241289	0.12504	-1.9297	0.0536439	0.266119	no
FBgn0031918	95.8566	-0.0011857	0.281647	-0.0042099	0.996641	0.999359	no
FBgn0031920	18.3068	0.417385	0.547334	0.762579	0.445715	0.759255	no
FBgn0011283	2991.66	-0.621966	0.152342	-4.0827	4.45e-05	0.00119774	no
FBgn0045495	21.5235	0.382859	0.481772	0.79469	0.426794	0.744466	no
FBgn0041247	0.917256	-0.477295	2.69874	-0.176858	0.85962	NA	no
FBgn0025697	3283.47	-0.0231602	0.102785	-0.225325	0.821726	0.941392	no
FBgn0031913	1810.02	0.0130481	0.108987	0.119722	0.904703	0.968269	no
FBgn0031909	374.226	-0.133274	0.144893	-0.919805	0.357675	0.691049	no
FBgn0031906	229.919	-0.48872	0.201946	-2.42005	0.0155185	0.116314	no
FBgn0031904	575.433	0.00887572	0.140497	0.0631738	0.949628	0.984408	no
FBgn0083141	0.863776	-3.29866	2.63781	-1.25053	0.211106	NA	no
FBgn0031925	732.226	-0.0966853	0.206306	-0.468649	0.63932	0.86435	no
FBgn0031926	798.446	0.0417438	0.152056	0.274528	0.783679	0.928435	no
FBgn0040299	712.769	0.850425	0.179709	4.73223	2.22e-06	9.45e-05	no
FBgn0031941	1.31835	0.534043	2.42037	0.220646	0.825368	NA	no
FBgn0003961	0	NA	NA	NA	NA	NA	no
FBgn0031946	0	NA	NA	NA	NA	NA	no
FBgn0031947	394.215	-0.0270613	0.144621	-0.187119	0.851567	0.949758	no
FBgn0031951	330.603	-0.128285	0.159356	-0.805021	0.420807	0.740798	no
FBgn0031952	1600.33	-0.0521968	0.125007	-0.417553	0.676274	0.884685	no
FBgn0031950	1077.76	-0.146271	0.114895	-1.27309	0.202985	0.541515	no
FBgn0031948	1279.85	-0.172299	0.104249	-1.65276	0.0983799	0.37198	no
FBgn0031942	62292.1	-0.672175	0.105519	-6.37017	1.89e-10	2.21e-08	no
FBgn0031940	10521.8	-0.624566	0.118133	-5.28699	1.24e-07	7.88e-06	no
FBgn0014454	12701.3	-0.501864	0.115375	-4.34986	1.36e-05	0.000429024	no
FBgn0031939	777.212	-0.160848	0.1567	-1.02647	0.30467	0.644407	no
FBgn0031937	297.149	-0.138107	0.1901	-0.726497	0.467534	0.773491	no
FBgn0031936	402.752	-0.300238	0.16322	-1.83947	0.0658464	0.296129	no
FBgn0031935	91.5953	0.356218	0.306988	1.16036	0.2459	0.58616	no
FBgn0053296	194.605	-0.637114	0.223487	-2.85079	0.00436107	0.0458712	no
FBgn0041182	2941.96	0.47038	0.14458	3.25342	0.00114027	0.0165232	no
FBgn0031929	0.197111	0.883339	4.07487	0.216777	0.828382	NA	no
FBgn0027515	949.474	0.0567253	0.110059	0.515409	0.606268	0.848789	no
FBgn0004177	6657.28	-0.00599808	0.0902702	-0.0664458	0.947023	0.983777	no
FBgn0031954	0	NA	NA	NA	NA	NA	no
FBgn0011861	0	NA	NA	NA	NA	NA	no
FBgn0031968	335.573	0.67282	0.278081	2.41951	0.0155416	0.11639	no
FBgn0031975	770.386	-0.192448	0.123627	-1.55668	0.119546	0.409656	no
FBgn0031977	352.584	-0.115576	0.184992	-0.624762	0.532127	0.810998	no
FBgn0044323	5510.57	0.196774	0.101656	1.93568	0.0529064	0.264876	no
FBgn0031979	58.9973	0.0146888	0.308611	0.0475965	0.962038	0.988544	no
FBgn0031981	2114.34	0.173489	0.137381	1.26283	0.20665	0.546195	no
FBgn0010287	31.842	-0.586188	0.442837	-1.32371	0.185599	0.517455	no
FBgn0013531	38.3886	-0.55257	0.3666	-1.50728	0.131738	0.433517	no
FBgn0011230	19614.6	0.306521	0.137596	2.22768	0.0259018	0.165544	no
FBgn0031980	10257.3	-0.10396	0.114441	-0.908419	0.363657	0.695588	no
FBgn0031976	5.32146	-0.474514	0.989964	-0.479324	0.631708	0.860681	no
FBgn0031974	133.731	-0.943613	0.861812	-1.09492	0.273553	0.615431	no
FBgn0031973	650.379	0.114541	0.131612	0.870293	0.38414	0.714475	no
FBgn0031972	184.406	-0.575664	0.207481	-2.77454	0.00552794	0.0546404	no
FBgn0031970	42.3192	-0.70124	0.424741	-1.65098	0.0987422	0.372289	no
FBgn0031969	994.875	-0.143779	0.106252	-1.3532	0.175993	0.504284	no
FBgn0053121	0.333867	-1.93393	4.04174	-0.478489	0.632302	NA	no
FBgn0051902	0.166933	-1.08173	4.08047	-0.265099	0.790933	NA	no
FBgn0031961	21.9796	0.104426	0.513108	0.203517	0.838731	0.947002	no
FBgn0031959	520.937	-0.0417289	0.151105	-0.276159	0.782426	0.927859	no
FBgn0045038	599.327	0.12239	0.137059	0.892978	0.371869	0.70315	no
FBgn0031957	25.7562	1.83896	0.675271	2.72329	0.00646348	0.0614594	no
FBgn0031955	476.647	-0.0309161	0.159054	-0.194374	0.845883	0.949417	no
FBgn0020618	18122.9	-0.00209583	0.0961399	-0.0217998	0.982608	0.995617	no
FBgn0031986	10.959	0.110513	0.724564	0.152523	0.878774	0.960096	no
FBgn0031988	852.991	-0.0893768	0.11086	-0.80621	0.420122	0.740252	no
FBgn0051606	49.1501	-0.2126	0.365483	-0.581694	0.560772	0.826521	no
FBgn0031996	85.0029	0.033433	0.302604	0.110484	0.912025	0.970669	no
FBgn0031997	171.419	-0.254885	0.22214	-1.1474	0.251214	0.592399	no
FBgn0031999	336.777	-0.170706	0.165415	-1.03198	0.30208	0.64217	no
FBgn0015299	137.279	-0.000444369	0.332582	-0.00133612	0.998934	0.999712	no
FBgn0032002	171.137	0.4217	0.37514	1.12412	0.260964	0.602627	no
FBgn0032003	0	NA	NA	NA	NA	NA	no
FBgn0032008	2239.7	-0.886049	0.197319	-4.49044	7.11e-06	0.000257925	no
FBgn0011902	0	NA	NA	NA	NA	NA	no
FBgn0032013	358.731	-0.24423	0.153803	-1.58794	0.112299	0.396837	no
FBgn0032014	176.483	0.32158	0.188353	1.70732	0.0877619	0.347972	no
FBgn0032016	88.8286	-0.18701	0.271847	-0.687926	0.491499	0.788323	no
FBgn0032018	1298.48	0.209735	0.114021	1.83944	0.0658505	0.296129	no
FBgn0032020	102.973	-0.22784	0.260218	-0.875576	0.381261	0.712257	no
FBgn0032022	813.507	-0.902449	0.15135	-5.96265	2.48e-09	2.29e-07	no
FBgn0032024	1.95009	-0.132626	1.79721	-0.0737955	0.941173	NA	no
FBgn0032025	505.729	0.603695	0.203064	2.97293	0.00294969	0.0343773	no
FBgn0051901	205.749	2.09865	0.602737	3.48187	0.000497927	0.00858579	no
FBgn0032026	792.609	0.215619	0.139075	1.55038	0.121051	0.413767	no
FBgn0032017	128.691	0.28023	0.227186	1.23348	0.217397	0.556684	no
FBgn0032015	618.735	0.379091	0.159145	2.38205	0.0172168	0.12531	no
FBgn0003502	1212.77	-0.0881966	0.114289	-0.771697	0.440294	0.753673	no
FBgn0032010	2511.67	-0.0488478	0.140394	-0.347933	0.72789	0.908417	no
FBgn0028987	0	NA	NA	NA	NA	NA	no
FBgn0032005	1003.34	0.036836	0.118361	0.311216	0.755636	0.917661	no
FBgn0032004	2.90932	-0.204965	1.45477	-0.140891	0.887956	NA	no
FBgn0032000	335.474	-0.243388	0.177836	-1.36861	0.171122	0.495539	no
FBgn0003607	884.424	-0.133642	0.116429	-1.14784	0.251035	0.592399	no
FBgn0031998	402.716	0.0432517	0.152734	0.283184	0.777036	0.925193	no
FBgn0031992	373.741	-0.259126	0.186933	-1.38619	0.165688	0.486852	no
FBgn0031987	428.732	-0.0326129	0.164205	-0.198611	0.842567	0.948595	no
FBgn0031985	2257.32	0.141626	0.115747	1.22359	0.221109	0.559888	no
FBgn0032029	385.292	-0.0189017	0.1628	-0.116104	0.90757	0.968956	no
FBgn0032030	179.672	-0.338336	0.210149	-1.60998	0.107403	0.386401	no
FBgn0032032	88.393	-0.0844566	0.271714	-0.310829	0.755931	0.917786	no
FBgn0032034	33.916	-0.125769	0.408756	-0.307686	0.758321	0.918105	no
FBgn0032036	1380.49	0.196038	0.118764	1.65064	0.0988112	0.372289	no
FBgn0041717	0	NA	NA	NA	NA	NA	no
FBgn0032039	0.173808	-1.08173	4.08047	-0.265099	0.790933	NA	no
FBgn0032040	15.2529	0.707154	0.772203	0.915761	0.359792	0.69315	no
FBgn0051898	13.6868	-1.05429	0.714148	-1.47629	0.139866	0.448404	no
FBgn0020497	2962.01	0.10492	0.091193	1.15053	0.249927	0.591358	no
FBgn0027932	7440.07	-0.016539	0.138009	-0.11984	0.90461	0.968269	no
FBgn0051897	32.8537	0.198342	0.429967	0.461297	0.644585	0.86856	no
FBgn0053194	0.549063	-1.01275	3.61017	-0.280528	0.779072	NA	no
FBgn0051896	0	NA	NA	NA	NA	NA	no
FBgn0032047	30.6318	-0.257348	0.528539	-0.486905	0.626326	0.858283	no
FBgn0032052	257.177	-0.184006	0.19384	-0.94927	0.342483	0.67862	no
FBgn0032054	244.064	-0.0128841	0.181584	-0.0709541	0.943434	0.982702	no
FBgn0032055	1.92406	-0.655111	1.8417	-0.355711	0.722057	NA	no
FBgn0016122	2305.9	-0.463032	0.127619	-3.62825	0.000285353	0.00558257	no
FBgn0028394	298.28	0.298472	0.160872	1.85534	0.0635474	0.290346	no
FBgn0051603	0	NA	NA	NA	NA	NA	no
FBgn0011259	3985.58	0.204758	0.126592	1.61747	0.105778	0.383983	no
FBgn0051895	0	NA	NA	NA	NA	NA	no
FBgn0051602	0	NA	NA	NA	NA	NA	no
FBgn0051604	0	NA	NA	NA	NA	NA	no
FBgn0032053	165.809	-0.0362588	0.210133	-0.172552	0.863004	0.9536	no
FBgn0032051	226.186	0.119692	0.183445	0.652469	0.514099	0.801909	no
FBgn0032050	213.617	0.0760975	0.255398	0.297957	0.765736	0.921098	no
FBgn0032048	513.382	-0.218251	0.134323	-1.62482	0.104202	0.381677	no
FBgn0032049	8934.78	0.870595	1.37201	0.63454	0.525728	0.808704	no
FBgn0051892	0	NA	NA	NA	NA	NA	no
FBgn0027490	138.153	0.124682	0.210975	0.590978	0.554535	0.822023	no
FBgn0032042	385.006	0.34541	0.147785	2.33724	0.0194266	0.136311	no
FBgn0014417	786.651	-0.245945	0.151942	-1.61867	0.105517	0.383983	no
FBgn0001084	64.5998	-0.124039	0.363995	-0.340771	0.733276	0.909016	no
FBgn0040959	104.148	0.686676	1.16701	0.588407	0.556259	0.823604	no
FBgn0040958	0	NA	NA	NA	NA	NA	no
FBgn0040098	0	NA	NA	NA	NA	NA	no
FBgn0015583	0	NA	NA	NA	NA	NA	no
FBgn0032033	120.854	-0.185154	0.244653	-0.756803	0.449168	0.763241	no
FBgn0032031	115.763	-0.278695	0.252114	-1.10543	0.268972	0.610114	no
FBgn0001114	9941.77	-0.594659	0.122572	-4.8515	1.23e-06	5.56e-05	no
FBgn0051889	0	NA	NA	NA	NA	NA	no
FBgn0051890	0	NA	NA	NA	NA	NA	no
FBgn0032061	9.56813	-0.258092	0.818303	-0.315398	0.752459	0.916753	no
FBgn0032065	0	NA	NA	NA	NA	NA	no
FBgn0029123	2147.85	0.00602186	0.113719	0.0529541	0.957769	0.986712	no
FBgn0052986	0	NA	NA	NA	NA	NA	no
FBgn0052987	0	NA	NA	NA	NA	NA	no
FBgn0052988	0	NA	NA	NA	NA	NA	no
FBgn0052983	0	NA	NA	NA	NA	NA	no
FBgn0032072	0	NA	NA	NA	NA	NA	no
FBgn0032069	17.3704	0.927514	1.02349	0.906228	0.364815	0.696704	no
FBgn0032068	30.1387	1.14856	1.63056	0.704395	0.481187	0.782144	no
FBgn0032067	1.32471	2.6164	2.75196	0.950743	0.341735	NA	no
FBgn0032066	17.9403	0.0858563	1.97103	0.043559	0.965256	0.989704	no
FBgn0003209	1562.6	0.00907496	0.097104	0.0934561	0.925541	0.976302	no
FBgn0004914	1533.91	0.110872	0.102691	1.07966	0.280292	0.622583	no
FBgn0032059	587.896	-0.0286496	0.146497	-0.195565	0.844951	0.949029	no
FBgn0032058	2.42956	3.62304	1.86196	1.94582	0.0516759	NA	no
FBgn0051888	0	NA	NA	NA	NA	NA	no
FBgn0032057	0.370919	-0.0784309	4.07487	-0.0192475	0.984644	NA	no
FBgn0032074	22.7586	0.994243	0.545138	1.82384	0.0681766	0.301387	no
FBgn0032075	2011.33	0.989408	0.367455	2.6926	0.00708982	0.0659688	no
FBgn0052985	4.13349	1.57325	1.1189	1.40607	0.159704	NA	no
FBgn0052984	22.9357	4.67721	0.854143	5.47591	4.35e-08	3.1e-06	no
FBgn0032082	13.9094	1.72734	0.938663	1.84021	0.0657369	0.296129	no
FBgn0040963	1.65577	-0.121118	1.76359	-0.0686769	0.945247	NA	no
FBgn0032085	81.2147	1.24849	0.458318	2.72407	0.00644837	0.061423	no
FBgn0032086	0	NA	NA	NA	NA	NA	no
FBgn0040964	69.6186	-0.775181	0.295523	-2.62308	0.00871384	0.0774508	no
FBgn0015316	29.4002	-0.0621779	0.424548	-0.146457	0.883561	0.961729	no
FBgn0032087	16.4308	1.43246	0.764803	1.87298	0.0610714	0.285283	no
FBgn0032088	71.6164	1.7309	0.505951	3.42107	0.000623743	0.0101598	no
FBgn0032094	0	NA	NA	NA	NA	NA	no
FBgn0032095	3.12744	-0.614556	1.45004	-0.423821	0.671697	NA	no
FBgn0051609	0	NA	NA	NA	NA	NA	no
FBgn0032096	0	NA	NA	NA	NA	NA	no
FBgn0032100	169.51	-0.116369	0.196895	-0.591017	0.554509	0.822023	no
FBgn0032101	377.871	-0.432801	0.141691	-3.05454	0.00225406	0.0282978	no
FBgn0051708	569.437	-0.549802	0.15284	-3.59723	0.000321625	0.00613949	no
FBgn0032090	0.17805	-1.08173	4.08047	-0.265099	0.790933	NA	no
FBgn0032089	0	NA	NA	NA	NA	NA	no
FBgn0013746	575.221	-0.00797907	0.134776	-0.0592023	0.952791	0.984966	no
FBgn0011705	346.863	-0.323956	0.303013	-1.06912	0.285017	0.627061	no
FBgn0032084	128.856	-0.290083	0.233956	-1.2399	0.215011	0.554698	no
FBgn0032083	184.55	-0.0215366	0.237231	-0.090783	0.927665	0.977118	no
FBgn0032080	1.95032	2.25798	1.89335	1.19258	0.233032	NA	no
FBgn0032079	368.392	0.162138	0.153461	1.05654	0.290721	0.631032	no
FBgn0032078	698.222	0.2716	0.130191	2.08617	0.0369635	0.209897	no
FBgn0041092	3006.11	0.242011	0.125273	1.93188	0.0533744	0.265823	no
FBgn0032109	70.3047	-0.720451	0.349104	-2.06371	0.0390448	0.217299	no
FBgn0010314	13.2194	-0.245917	0.6699	-0.367096	0.713548	0.901814	no
FBgn0032110	0.500064	2.37804	3.66363	0.649095	0.516277	NA	no
FBgn0032111	0.173808	-1.08173	4.08047	-0.265099	0.790933	NA	no
FBgn0012036	25316.3	-0.613704	0.152593	-4.02183	5.77e-05	0.00151268	no
FBgn0032116	997.487	0.484726	0.385762	1.25654	0.20892	0.548597	no
FBgn0011232	851.127	0.15277	0.113663	1.34406	0.178928	0.509079	no
FBgn0032119	28.7061	-1.12563	0.496662	-2.26639	0.0234276	0.154628	no
FBgn0032115	1.04709	-3.57495	2.83522	-1.26091	0.207342	NA	no
FBgn0032105	6.82596	-0.656633	0.958965	-0.684731	0.493514	0.789006	no
FBgn0032104	0	NA	NA	NA	NA	NA	no
FBgn0051885	0.375161	-0.0784309	4.07487	-0.0192475	0.984644	NA	no
FBgn0002973	2157.7	-0.0900923	0.0924444	-0.974557	0.32978	0.668801	no
FBgn0032123	2985.15	0.163554	0.13223	1.2369	0.216126	0.555796	no
FBgn0032122	7.65379	0.548556	0.810042	0.677194	0.498283	0.791515	no
FBgn0032124	45.4063	0.693496	0.464696	1.49236	0.135604	0.440965	no
FBgn0032125	4.75736	-2.77791	1.18981	-2.33475	0.0195566	0.136749	no
FBgn0032126	0.825634	0.529721	2.78084	0.19049	0.848925	NA	no
FBgn0032127	4.19195	-2.11927	1.29339	-1.63854	0.101309	0.376522	no
FBgn0032131	373.643	1.79768	1.22488	1.46763	0.142204	0.450987	no
FBgn0019809	6.86922	-1.82571	0.923065	-1.97788	0.0479426	0.247991	no
FBgn0040070	3303.19	-0.126179	0.0901379	-1.39984	0.16156	0.48036	no
FBgn0032135	1187.4	-0.209677	0.114563	-1.83024	0.0672147	0.298719	no
FBgn0032136	7379.46	-0.146313	0.170938	-0.855943	0.392029	0.721612	no
FBgn0053299	0.841542	-3.26493	3.03687	-1.0751	0.282332	NA	no
FBgn0011207	381.635	-0.152419	0.138406	-1.10124	0.27079	0.612531	no
FBgn0032138	3153.69	-0.333533	0.096343	-3.46194	0.000536298	0.00908871	no
FBgn0051710	228.639	-0.0710075	0.180137	-0.394186	0.693444	0.89246	no
FBgn0051882	0.741838	0.133145	3.26035	0.0408377	0.967425	NA	no
FBgn0032132	0.885989	3.19252	2.63585	1.21119	0.225822	NA	no
FBgn0014179	4.02164	-0.846085	1.39429	-0.606823	0.543969	NA	no
FBgn0051709	0	NA	NA	NA	NA	NA	no
FBgn0028479	7958.83	0.15245	0.0874479	1.74332	0.0812771	0.333812	no
FBgn0032129	351.25	0.114949	0.153799	0.747402	0.454821	0.767422	no
FBgn0004868	6553.92	0.0450849	0.0901555	0.50008	0.617019	0.853749	no
FBgn0032139	213.524	-0.398686	0.205305	-1.94192	0.052147	0.262712	no
FBgn0032140	983.814	-0.247204	0.129959	-1.90217	0.0571489	0.276043	no
FBgn0032143	230.813	1.34453	0.253972	5.29401	1.2e-07	7.71e-06	no
FBgn0032144	760.322	-1.15869	0.943023	-1.2287	0.219185	0.55806	no
FBgn0032147	138.992	0.785556	0.230138	3.41341	0.000641554	0.0104033	no
FBgn0032149	92.8153	0.00496279	0.253192	0.0196009	0.984362	0.995969	no
FBgn0032169	114.373	-0.113041	0.252895	-0.446988	0.654884	0.873954	no
FBgn0032170	886.264	0.114263	0.11758	0.971787	0.331156	0.66975	no
FBgn0032172	426.077	-0.25357	0.147328	-1.72112	0.0852286	0.342581	no
FBgn0032171	105.262	0.15281	0.279445	0.546835	0.584492	0.837675	no
FBgn0032168	112.588	-0.488958	0.229015	-2.13505	0.0327569	0.194254	no
FBgn0063449	7.61494	-0.549626	0.992832	-0.553594	0.579856	0.835154	no
FBgn0025881	0	NA	NA	NA	NA	NA	no
FBgn0063389	0.356101	-2.01479	4.0345	-0.499389	0.617505	NA	no
FBgn0063392	0	NA	NA	NA	NA	NA	no
FBgn0063391	0	NA	NA	NA	NA	NA	no
FBgn0032150	42.2852	-0.315959	0.414693	-0.761912	0.446112	0.759764	no
FBgn0011291	56.7135	-0.192414	0.346499	-0.55531	0.578683	0.834586	no
FBgn0015035	2379.46	-1.52415	0.362318	-4.20668	2.59e-05	0.000757098	no
FBgn0000180	205.102	-0.791377	0.17757	-4.4567	8.32e-06	0.000289134	no
FBgn0043456	1391.5	-0.286724	0.0999288	-2.86928	0.00411403	0.044342	no
FBgn0011584	2817.38	-0.1312	0.0902944	-1.45302	0.146218	0.458646	no
FBgn0032176	0	NA	NA	NA	NA	NA	no
FBgn0027600	2137.81	0.199247	0.137945	1.4444	0.148627	0.461328	no
FBgn0053302	1.71326	-3.12856	2.24478	-1.3937	0.163407	NA	no
FBgn0032178	53.8134	0.189884	0.359574	0.52808	0.597444	0.845499	no
FBgn0032187	322.322	0.34596	0.252186	1.37185	0.170111	0.493957	no
FBgn0032188	0.394222	2.01446	4.01854	0.501293	0.616165	NA	no
FBgn0005593	24574	-0.106449	0.105732	-1.00678	0.314042	0.652904	no
FBgn0032194	258.746	-0.218748	0.191658	-1.14134	0.253728	0.595162	no
FBgn0032195	102.518	-1.29568	0.264179	-4.90454	9.36e-07	4.4e-05	no
FBgn0032198	2399.07	0.102189	0.145458	0.70253	0.482349	0.783029	no
FBgn0032197	304.009	-0.0543704	0.161945	-0.335733	0.737072	0.910437	no
FBgn0032196	320.387	-0.218912	0.15141	-1.44583	0.148226	0.461328	no
FBgn0024320	4149.26	0.106987	0.0909484	1.17635	0.239454	0.579308	no
FBgn0032193	86.7118	-0.239011	0.275348	-0.868032	0.385377	0.716018	no
FBgn0032192	90.8671	0.10571	0.290283	0.364163	0.715736	0.902587	no
FBgn0032191	1289.21	-0.159386	0.109914	-1.45009	0.147033	0.459554	no
FBgn0032189	87.88	-1.10313	0.258129	-4.27357	1.92e-05	0.00057747	no
FBgn0028675	268.173	0.562857	0.287478	1.95791	0.0502401	0.255945	no
FBgn0051874	6.75596	0.414775	0.957795	0.433052	0.664977	0.878516	no
FBgn0032184	0	NA	NA	NA	NA	NA	no
FBgn0032181	720.083	0.259902	0.129724	2.00349	0.0451246	0.239398	no
FBgn0032175	0.879418	-1.4168	3.05836	-0.463255	0.643181	NA	no
FBgn0051755	54.3828	-0.36887	0.372848	-0.989332	0.322501	0.661701	no
FBgn0051875	9.3588	-1.75514	0.876915	-2.00149	0.0453395	0.240128	no
FBgn0040965	12.2239	0.386396	0.743055	0.52001	0.603056	0.848046	no
FBgn0004419	1351.19	0.0199309	0.113844	0.175072	0.861023	0.95275	no
FBgn0051717	397.961	-0.394016	0.186859	-2.10863	0.0349767	0.201983	no
FBgn0010407	72.5119	-0.740844	0.289465	-2.55936	0.0104865	0.0884457	no
FBgn0032204	219.39	-0.168713	0.189325	-0.891128	0.372861	0.70417	no
FBgn0032205	109.081	-0.567043	0.264718	-2.14206	0.0321883	0.192195	no
FBgn0032214	452.879	-0.17267	0.164166	-1.0518	0.292893	0.632386	no
FBgn0032217	985.187	0.220446	0.117928	1.86933	0.0615763	0.286076	no
FBgn0032219	3.08515	1.77149	1.32206	1.33995	0.180263	NA	no
FBgn0032222	1197.25	0.193158	0.120055	1.60891	0.107636	0.386845	no
FBgn0032223	866.435	-0.0211293	0.120852	-0.174836	0.861208	0.95275	no
FBgn0019932	343.567	-0.121526	0.154255	-0.787826	0.430798	0.746824	no
FBgn0051715	241.136	0.161967	0.209135	0.774464	0.438657	0.752431	no
FBgn0032224	611.527	-0.200214	0.138663	-1.44389	0.14877	0.46134	no
FBgn0032225	128.013	0.100358	0.219067	0.458115	0.64687	0.869474	no
FBgn0032229	826.515	-0.129952	0.144805	-0.897426	0.369492	0.701387	no
FBgn0003087	6.61268	-0.00691518	0.918063	-0.00753236	0.99399	0.998646	no
FBgn0032230	728.5	-0.189558	0.147677	-1.2836	0.199281	0.535791	no
FBgn0032231	261.002	-0.0552628	0.192818	-0.286606	0.774414	0.92409	no
FBgn0032233	1000.27	0.0864765	0.124028	0.697236	0.485655	0.785217	no
FBgn0032234	115.481	0.0722839	0.233064	0.310146	0.75645	0.917786	no
FBgn0032235	480.088	1.67587	0.457475	3.6633	0.000248987	0.00496925	no
FBgn0032236	451.652	-0.404913	0.189102	-2.14125	0.0322541	0.192377	no
FBgn0051716	3020.89	0.105573	0.0954182	1.10642	0.268545	0.609972	no
FBgn0051718	26.3143	-0.329047	0.527684	-0.623568	0.532911	0.811559	no
FBgn0003942	10350.4	-0.221042	0.117925	-1.87443	0.0608709	0.284805	no
FBgn0025366	2515.7	-0.45361	0.146527	-3.09575	0.00196313	0.0254267	no
FBgn0032243	383.278	0.15876	0.16479	0.96341	0.335342	0.673899	no
FBgn0032244	21.7857	-0.283467	0.5836	-0.485722	0.627165	0.858516	no
FBgn0032246	1040.34	-0.0341101	0.110845	-0.307729	0.758289	0.918105	no
FBgn0032247	151.012	-0.146551	0.231741	-0.632392	0.527131	0.809947	no
FBgn0004915	411.022	-0.00681159	0.154395	-0.044118	0.96481	0.989696	no
FBgn0032250	123.697	-0.0122379	0.245055	-0.0499395	0.960171	0.987633	no
FBgn0027052	492.888	0.0414182	0.162886	0.254277	0.799282	0.935529	no
FBgn0032251	54.0983	-0.45692	0.321256	-1.42229	0.154942	0.471659	no
FBgn0032252	72.8119	-0.287702	0.280532	-1.02556	0.305101	0.644769	no
FBgn0027611	4787.94	0.406384	0.0888122	4.57576	4.74e-06	0.000182059	no
FBgn0032256	65.3826	-0.255815	0.302171	-0.846588	0.397225	0.724719	no
FBgn0026431	200.046	-0.0802426	0.203511	-0.394292	0.693366	0.89246	no
FBgn0032260	10.6985	-2.23338	0.80173	-2.78571	0.00534111	0.0532986	no
FBgn0032258	515.268	0.209619	0.131777	1.59071	0.111675	0.396005	no
FBgn0051719	1357.71	0.190055	0.10529	1.80506	0.0710652	0.309017	no
FBgn0032253	467.521	0.631893	0.186314	3.39154	0.000695006	0.0110885	no
FBgn0032249	1290.54	-0.682643	0.114719	-5.95057	2.67e-09	2.45e-07	no
FBgn0032248	164.672	-0.234746	0.193717	-1.2118	0.225589	0.565372	no
FBgn0005683	31.8879	0.558049	0.408885	1.36481	0.172313	0.497667	no
FBgn0032242	2340.86	0.484545	0.10737	4.51284	6.4e-06	0.000237893	no
FBgn0004106	9.95227	1.0475	0.778684	1.34522	0.178554	0.508682	no
FBgn0053303	724.825	0.298208	0.132002	2.25912	0.0238757	0.156637	no
FBgn0027568	1519.37	-0.0708454	0.128551	-0.55111	0.581558	0.836158	no
FBgn0032228	0.991404	-1.20073	2.19801	-0.54628	0.584873	NA	no
FBgn0032221	607.92	-0.327727	0.145656	-2.25001	0.0244483	0.15889	no
FBgn0011703	207.093	0.18797	0.251022	0.74882	0.453966	0.766718	no
FBgn0032218	1030.86	0.192681	0.125016	1.54125	0.123256	0.418159	no
FBgn0032216	3132.96	0.0193674	0.120519	0.1607	0.87233	0.957418	no
FBgn0027491	2085.34	-0.229397	0.108896	-2.10658	0.0351539	0.202362	no
FBgn0032213	2741.69	-0.18512	0.135012	-1.37114	0.170333	0.494083	no
FBgn0005322	752.29	-0.133515	0.145832	-0.915544	0.359906	0.69315	no
FBgn0032211	0.77185	2.99786	3.6081	0.83087	0.406047	NA	no
FBgn0032210	509.974	-0.0444769	0.13771	-0.322975	0.746714	0.913545	no
FBgn0032209	19.5568	0.614737	0.637674	0.964031	0.33503	0.673899	no
FBgn0032208	17176.6	0.127054	0.106119	1.19728	0.231197	0.571282	no
FBgn0003751	16.8438	-0.998306	0.613262	-1.62786	0.103554	0.380071	no
FBgn0011305	1352.95	-0.237481	0.117578	-2.01978	0.0434063	0.233579	no
FBgn0032200	1270.08	-0.189356	0.150995	-1.25405	0.209823	0.548597	no
FBgn0000229	1467.47	-0.025521	0.140802	-0.181255	0.856167	0.95118	no
FBgn0024248	584.842	-0.257389	0.12394	-2.07673	0.0378262	0.212848	no
FBgn0032261	103.434	-0.0664585	0.248315	-0.267639	0.788978	0.931396	no
FBgn0010398	67.032	0.0324441	0.30026	0.108053	0.913953	0.971928	no
FBgn0032264	416.264	-0.275232	0.139221	-1.97694	0.0480482	0.248095	no
FBgn0032265	0.620392	-1.61152	3.04774	-0.528757	0.596974	NA	no
FBgn0032266	456.651	0.309903	0.147036	2.10766	0.0350601	0.202196	no
FBgn0032268	0	NA	NA	NA	NA	NA	no
FBgn0051872	1.27969	-0.279779	2.42227	-0.115503	0.908046	NA	no
FBgn0043825	0.526829	-0.934439	3.6605	-0.255276	0.79851	NA	no
FBgn0051871	58.3918	-0.0187668	0.353529	-0.0530841	0.957665	0.986712	no
FBgn0040496	209.246	-0.209727	0.203573	-1.03023	0.302903	0.642917	no
FBgn0032280	0.173808	-1.08173	4.08047	-0.265099	0.790933	NA	no
FBgn0032281	90.9929	-2.99602	0.376864	-7.94987	1.87e-15	5.09e-13	no
FBgn0032287	935.433	-0.459394	0.197564	-2.32529	0.0200567	0.139209	no
FBgn0032289	2.72212	-1.64667	1.49367	-1.10243	0.270273	NA	no
FBgn0032290	195.501	0.568193	0.193764	2.9324	0.00336348	0.0378244	no
FBgn0032291	0.351858	-1.99969	4.03583	-0.495486	0.620257	NA	no
FBgn0032293	128.027	0.123157	0.26205	0.469977	0.638371	0.863711	no
FBgn0032295	672.525	-0.279365	0.130552	-2.13988	0.0323645	0.192771	no
FBgn0027550	1316.79	0.10553	0.119842	0.880574	0.378549	0.709502	no
FBgn0015320	801.575	-0.0908627	0.114362	-0.794522	0.426892	0.744466	no
FBgn0032297	1700.47	-0.0767321	0.102887	-0.74579	0.455794	0.767897	no
FBgn0032296	406.265	0.195759	0.15391	1.27191	0.203406	0.541802	no
FBgn0032294	0.173808	-1.08173	4.08047	-0.265099	0.790933	NA	no
FBgn0027868	478.343	-0.0560391	0.157892	-0.354921	0.722649	0.905972	no
FBgn0032292	502.466	0.0314639	0.149738	0.210127	0.833569	0.945596	no
FBgn0024740	21.8683	-1.71457	0.758958	-2.25912	0.0238762	0.156637	no
FBgn0023496	1.08725	3.48626	2.5139	1.3868	0.165504	NA	no
FBgn0032286	0.166933	-1.08173	4.08047	-0.265099	0.790933	NA	no
FBgn0032285	29499.2	-0.565227	0.154042	-3.6693	0.000243218	0.00488093	no
FBgn0032284	28.6425	0.318829	0.467458	0.682049	0.495208	0.789276	no
FBgn0032283	2476.24	-0.156843	0.126186	-1.24296	0.213884	0.553478	no
FBgn0032282	1078.92	-0.228942	0.204374	-1.12021	0.262625	0.604334	no
FBgn0032271	1.77255	-1.94156	1.92054	-1.01095	0.312042	NA	no
FBgn0032269	2.0189	-0.127972	1.89636	-0.0674833	0.946197	NA	no
FBgn0032262	76.5143	-0.0497597	0.277692	-0.17919	0.857788	0.951887	no
FBgn0032299	36.1275	-0.861571	0.406993	-2.11692	0.034267	0.19979	no
FBgn0051870	0.775227	0.374256	2.83585	0.131973	0.895006	NA	no
FBgn0032303	0.696144	1.57401	3.29559	0.47761	0.632928	NA	no
FBgn0032304	1.47547	0.0972131	2.09972	0.0462982	0.963073	NA	no
FBgn0027363	1832.46	-0.186792	0.116031	-1.60985	0.107431	0.386401	no
FBgn0032311	0.272775	-0.142409	4.07723	-0.034928	0.972137	NA	no
FBgn0032318	0.9348	0.708871	2.69217	0.263308	0.792313	NA	no
FBgn0032321	211.291	-0.0934016	0.181332	-0.515087	0.606492	0.848789	no
FBgn0032322	305.848	0.0470285	0.257193	0.182853	0.854913	0.950417	no
FBgn0041781	1366.01	0.0778693	0.107792	0.722405	0.470045	0.774782	no
FBgn0026148	58.67	-0.0210531	0.298827	-0.0704525	0.943834	0.982795	no
FBgn0026147	998.575	-0.0252817	0.127922	-0.197634	0.843331	0.948671	no
FBgn0040096	0.695232	-2.98485	3.72642	-0.800996	0.423134	NA	no
FBgn0023415	4.11096	1.8904	1.20372	1.57046	0.116307	NA	no
FBgn0032331	4.35015	1.70349	1.20325	1.41574	0.156852	0.47418	no
FBgn0040967	0.359896	-0.0784309	4.07487	-0.0192475	0.984644	NA	no
FBgn0032329	0	NA	NA	NA	NA	NA	no
FBgn0015756	14788.9	-0.0834912	0.11074	-0.753937	0.450887	0.764326	no
FBgn0000146	12.5361	-0.580038	0.689872	-0.84079	0.400465	0.726532	no
FBgn0004872	4.29445	-0.532998	1.29997	-0.410009	0.6818	0.887007	no
FBgn0010612	6667.04	0.02348	0.12128	0.193602	0.846488	0.949471	no
FBgn0000018	116.039	0.0513651	0.226391	0.226887	0.820512	0.941392	no
FBgn0053129	1689.43	0.04251	0.110026	0.386363	0.699228	0.895146	no
FBgn0032315	0	NA	NA	NA	NA	NA	no
FBgn0032314	1.10588	0.14307	2.54109	0.0563026	0.955101	NA	no
FBgn0032313	0	NA	NA	NA	NA	NA	no
FBgn0032312	0.166933	-1.08173	4.08047	-0.265099	0.790933	NA	no
FBgn0024227	2.49882	-1.42477	1.89327	-0.752547	0.451722	NA	no
FBgn0027453	736.478	-0.0491544	0.130345	-0.37711	0.706092	0.897692	no
FBgn0069354	0	NA	NA	NA	NA	NA	no
FBgn0032305	2429.83	0.0241672	0.116948	0.20665	0.836283	0.946388	no
FBgn0051869	1422.67	-0.136575	0.122358	-1.11619	0.26434	0.60515	no
FBgn0032298	189.218	-0.20094	0.234075	-0.858442	0.390649	0.720287	no
FBgn0032335	0	NA	NA	NA	NA	NA	no
FBgn0032338	315.672	-0.214334	0.156662	-1.36814	0.17127	0.495749	no
FBgn0032339	384.422	-0.0390811	0.164368	-0.237766	0.812063	0.938891	no
FBgn0041246	12.6585	0.51518	0.672751	0.76578	0.443807	0.756952	no
FBgn0032348	814.678	-0.000253969	0.131999	-0.00192403	0.998465	0.999712	no
FBgn0040211	348.246	-0.0337077	0.181054	-0.186175	0.852308	0.949758	no
FBgn0032354	52.5773	0.0614981	0.326556	0.188323	0.850623	0.949758	no
FBgn0032358	424.72	-0.0169334	0.163052	-0.103853	0.917286	0.973125	no
FBgn0020270	188.981	-0.769993	0.205038	-3.75536	0.000173089	0.00370561	no
FBgn0040232	6.71632	-0.862221	0.964502	-0.893955	0.371346	0.702771	no
FBgn0014076	0.166933	-1.08173	4.08047	-0.265099	0.790933	NA	no
FBgn0032350	6880.05	-0.334073	0.135606	-2.46356	0.0137564	0.10636	no
FBgn0051867	0.939136	0.675004	2.68816	0.251102	0.801735	NA	no
FBgn0028700	59.19	-0.588331	0.318918	-1.84477	0.0650707	0.294847	no
FBgn0032346	72.3342	-0.229531	0.300855	-0.762928	0.445506	0.759137	no
FBgn0032345	2.0301	1.49531	1.8821	0.794488	0.426911	NA	no
FBgn0027582	1909.75	0.0860105	0.120465	0.713986	0.475236	0.778488	no
FBgn0032343	80.9023	-0.171147	0.281827	-0.607276	0.543668	0.816744	no
FBgn0032341	1160.06	-0.0135166	0.131721	-0.102615	0.918268	0.973288	no
FBgn0032337	27.3705	0.0584757	0.466556	0.125335	0.900258	0.967554	no
FBgn0032336	400.122	-0.378987	0.186619	-2.03081	0.0422743	0.229148	no
FBgn0000287	514.007	0.184211	0.137907	1.33576	0.181627	0.512146	no
FBgn0003313	0	NA	NA	NA	NA	NA	no
FBgn0032362	16.7333	-0.13865	0.56808	-0.244068	0.807178	0.937042	no
FBgn0051706	1838.9	0.0283111	0.112615	0.251398	0.801507	0.936154	no
FBgn0028490	7685.46	-0.0876036	0.112516	-0.778588	0.436222	0.750781	no
FBgn0032366	0	NA	NA	NA	NA	NA	no
FBgn0032363	1847.33	0.264076	0.131135	2.01378	0.0440331	0.235441	no
FBgn0032360	0.211684	1.37536	4.05926	0.338821	0.734745	NA	no
FBgn0015400	1779.61	0.22702	0.134203	1.69161	0.0907194	0.353876	no
FBgn0032371	0.697911	-1.52044	3.31505	-0.458647	0.646488	NA	no
FBgn0032372	0.985554	3.34891	3.31963	1.00882	0.31306	NA	no
FBgn0032373	670.764	0.976928	0.472802	2.06625	0.0388046	0.216626	no
FBgn0032374	0.347616	-1.98448	4.03717	-0.491553	0.623035	NA	no
FBgn0032375	0.51455	-2.55253	3.61676	-0.70575	0.480344	NA	no
FBgn0032378	1226.23	0.199062	0.12185	1.63366	0.102331	0.378408	no
FBgn0020309	5185.63	0.103483	0.109601	0.94418	0.345077	0.680476	no
FBgn0032377	12.767	-1.24506	0.664434	-1.87387	0.0609484	0.285045	no
FBgn0032376	0	NA	NA	NA	NA	NA	no
FBgn0032370	0.166933	-1.08173	4.08047	-0.265099	0.790933	NA	no
FBgn0032368	0.51455	-2.55253	3.61676	-0.70575	0.480344	NA	no
FBgn0028412	1.37533	0.0920775	2.10266	0.0437909	0.965071	NA	no
FBgn0051704	20.4366	0.643107	0.568243	1.13175	0.25774	0.598593	no
FBgn0040968	0	NA	NA	NA	NA	NA	no
FBgn0032381	384.421	3.65695	0.288804	12.6624	9.55e-37	1.3e-33	no
FBgn0032382	1724.59	-0.181781	0.138666	-1.31092	0.189884	0.524372	no
FBgn0026392	0.192962	0.883339	4.07487	0.216777	0.828382	NA	no
FBgn0026391	0.673872	1.40933	2.98009	0.472914	0.636274	NA	no
FBgn0026390	4.26282	0.790923	1.4351	0.551127	0.581546	0.836158	no
FBgn0005664	6784.29	-0.37851	0.123346	-3.06869	0.00215002	0.0272745	no
FBgn0032385	0	NA	NA	NA	NA	NA	no
FBgn0032387	295.046	0.787177	0.181312	4.34156	1.41e-05	0.00044048	no
FBgn0032390	53.3299	-0.306291	0.36235	-0.845291	0.397949	0.724816	no
FBgn0051866	34.0677	-0.26923	0.411709	-0.653933	0.513155	0.801584	no
FBgn0051864	67.9469	-0.801641	0.294062	-2.72609	0.00640887	0.0611537	no
FBgn0051865	0	NA	NA	NA	NA	NA	no
FBgn0032393	742.796	-0.100494	0.153746	-0.653633	0.513348	0.801656	no
FBgn0014019	3367.09	-0.96371	0.154533	-6.23626	4.48e-10	4.79e-08	no
FBgn0010497	714.449	0.873865	0.521461	1.6758	0.0937769	0.360836	no
FBgn0042126	1.90475	1.39993	1.76642	0.792527	0.428053	NA	no
FBgn0032402	2206.88	0.131731	0.122948	1.07144	0.283972	0.626769	no
FBgn0032404	0	NA	NA	NA	NA	NA	no
FBgn0032406	4.39847	1.38938	1.11394	1.24726	0.212302	0.551348	no
FBgn0027505	884.181	-0.0519144	0.124068	-0.418435	0.675629	0.88447	no
FBgn0032401	45.5401	-0.123059	0.356111	-0.345565	0.72967	0.909016	no
FBgn0032400	6338.28	-0.219652	0.120562	-1.8219	0.0684696	0.301981	no
FBgn0032399	19.0795	-0.195884	0.535219	-0.365988	0.714374	0.902032	no
FBgn0032398	1567.93	-0.11922	0.110097	-1.08286	0.278869	0.621995	no
FBgn0032397	554.489	0.201962	0.144098	1.40156	0.161045	0.480217	no
FBgn0032395	918.077	0.047068	0.123823	0.380123	0.703854	0.897043	no
FBgn0032394	698.963	-0.240341	0.139442	-1.72359	0.0847816	0.34154	no
FBgn0042125	31.9906	0.0108013	0.428562	0.0252035	0.979893	0.995378	no
FBgn0042127	5.60486	1.40279	0.972929	1.44182	0.149353	0.462285	no
FBgn0000588	523.093	0.0625093	0.152852	0.408952	0.682575	0.887557	no
FBgn0032407	1689.57	0.0570205	0.114668	0.497265	0.619002	0.855147	no
FBgn0028707	12.4085	-0.551909	0.678541	-0.813375	0.416003	0.737629	no
FBgn0032409	415.606	-0.219582	0.153738	-1.42829	0.15321	0.468968	no
FBgn0027081	1870.86	0.138788	0.122335	1.1345	0.256586	0.597484	no
FBgn0032414	1882.47	-0.209906	0.13014	-1.61292	0.106762	0.385355	no
FBgn0032416	15.1903	0.247688	0.585228	0.423234	0.672124	0.883171	no
FBgn0051760	1630.61	0.148584	0.0960915	1.54628	0.122038	0.415837	no
FBgn0051861	1.79334	1.25679	1.95207	0.643825	0.519689	NA	no
FBgn0051860	26.085	0.755782	0.462413	1.63443	0.102168	0.37833	no
FBgn0032419	0.302953	1.66732	4.04816	0.411871	0.680434	NA	no
FBgn0032421	243.084	-0.170715	0.185742	-0.919102	0.358042	0.691049	no
FBgn0000114	1467.06	-0.133613	0.119237	-1.12056	0.262474	0.604179	no
FBgn0051759	35.12	-0.415617	0.459879	-0.903754	0.366126	0.697984	no
FBgn0051862	2.51776	1.99888	1.65372	1.20871	0.226774	NA	no
FBgn0032424	2.54831	0.205391	2.26686	0.0906058	0.927806	NA	no
FBgn0032422	806.881	-0.537571	0.164569	-3.26654	0.00108869	0.015924	no
FBgn0032420	364.398	-0.250493	0.166063	-1.50842	0.131446	0.433262	no
FBgn0032415	27.7902	0.304557	0.445318	0.68391	0.494032	0.789006	no
FBgn0015797	1191.54	0.0057408	0.132945	0.0431819	0.965557	0.989704	no
FBgn0029137	416.795	-0.105524	0.153751	-0.68633	0.492505	0.788947	no
FBgn0032408	127.559	-0.117548	0.247315	-0.475299	0.634574	0.861569	no
FBgn0041195	2.75985	-0.487506	1.68122	-0.289972	0.771837	NA	no
FBgn0032428	25.6673	0.0179046	0.484099	0.0369854	0.970497	0.991525	no
FBgn0032430	201.505	-0.0576465	0.21404	-0.269325	0.787679	0.931251	no
FBgn0020443	2422.29	0.0883515	0.105515	0.837333	0.402406	0.727441	no
FBgn0032435	218.493	0.848099	0.656531	1.29179	0.196431	0.532531	no
FBgn0032437	0.5008	-2.51686	3.99739	-0.629627	0.528939	NA	no
FBgn0032439	0	NA	NA	NA	NA	NA	no
FBgn0051858	0.197111	0.883339	4.07487	0.216777	0.828382	NA	no
FBgn0032436	1.06406	-3.59584	2.82265	-1.27392	0.202692	NA	no
FBgn0032434	3.50186	1.1836	1.43091	0.827163	0.408144	NA	no
FBgn0032433	1224.16	0.785791	0.221898	3.54123	0.000398273	0.00727614	no
FBgn0032431	4.09612	1.22586	1.23315	0.994083	0.320182	NA	no
FBgn0032429	407.222	0.405436	0.177316	2.28652	0.0222239	0.149096	no
FBgn0004394	94.3196	0.322279	0.271339	1.18774	0.234937	0.576601	no
FBgn0032445	126.785	0.0422959	0.25373	0.166697	0.867609	0.955418	no
FBgn0032447	275.013	-0.190224	0.200915	-0.946787	0.343747	0.679205	no
FBgn0032451	626.955	0.284504	0.164518	1.72931	0.0837531	0.338621	no
FBgn0032453	1446.24	-0.102567	0.137073	-0.748265	0.4543	0.767016	no
FBgn0015399	1954.89	0.116164	0.10618	1.09403	0.273943	0.616131	no
FBgn0032457	0.51455	-2.55253	3.61676	-0.70575	0.480344	NA	no
FBgn0032454	966.271	0.160494	0.110571	1.45151	0.146639	0.459173	no
FBgn0032452	1.68239	-2.19941	2.11432	-1.04025	0.298226	NA	no
FBgn0032450	133.365	0.055379	0.218708	0.25321	0.800106	0.935762	no
FBgn0032449	147.915	1.35662	0.30051	4.51438	6.35e-06	0.000236984	no
FBgn0032448	9.93856	0.200937	0.81856	0.245477	0.806087	0.937042	no
FBgn0032446	20.4944	-0.867751	0.540499	-1.60546	0.108392	0.38882	no
FBgn0032444	912.779	0.176332	0.165653	1.06446	0.28712	0.628452	no
FBgn0032442	0.563543	-0.48237	3.17375	-0.151987	0.879197	NA	no
FBgn0040509	1.97544	0.848579	1.89572	0.447629	0.654421	NA	no
FBgn0040510	0.394222	2.01446	4.01854	0.501293	0.616165	NA	no
FBgn0040506	0.775998	2.99812	3.14824	0.952315	0.340937	NA	no
FBgn0032462	0.105842	0.819365	4.07723	0.200961	0.840729	NA	no
FBgn0032464	2.01626	-0.124926	1.8967	-0.065865	0.947485	NA	no
FBgn0021796	1677.95	0.200163	0.145122	1.37927	0.167811	0.490467	no
FBgn0032470	195.778	0.37745	0.226133	1.66915	0.0950877	0.363852	no
FBgn0028965	282.051	-0.161415	0.199501	-0.809093	0.418462	0.739416	no
FBgn0032467	8519.02	0.191626	0.107119	1.78891	0.0736299	0.316844	no
FBgn0032465	398.012	0.192025	0.177634	1.08102	0.279689	0.621995	no
FBgn0032471	1.8985	0.270782	1.82843	0.148095	0.882268	NA	no
FBgn0028410	1.33288	-1.51486	2.32066	-0.652771	0.513904	NA	no
FBgn0032473	25.9495	0.289896	0.474399	0.611082	0.541146	0.815401	no
FBgn0024291	1421.19	0.0715189	0.1035	0.691001	0.489565	0.787423	no
FBgn0032476	354.645	-0.200316	0.155144	-1.29116	0.196648	0.532657	no
FBgn0032477	517.963	-0.257877	0.132603	-1.94472	0.0518081	0.262217	no
FBgn0032478	2.93159	-0.212544	1.48767	-0.14287	0.886393	NA	no
FBgn0032480	1628.1	-0.0122767	0.119185	-0.103005	0.917959	0.973211	no
FBgn0032482	3645.86	-0.0257956	0.0864479	-0.298395	0.765402	0.921001	no
FBgn0004192	0.968095	0.883867	2.61416	0.338108	0.735282	NA	no
FBgn0032486	140.792	-0.189878	0.21235	-0.894173	0.371229	0.702672	no
FBgn0032488	321.553	0.160067	0.163156	0.981069	0.326559	0.665515	no
FBgn0032490	0.673627	-0.0626559	3.3299	-0.0188161	0.984988	NA	no
FBgn0032491	0.563975	1.01723	3.58463	0.283776	0.776582	NA	no
FBgn0032492	1.9692	0.25196	1.90297	0.132403	0.894665	NA	no
FBgn0027586	9319.32	0.0972563	0.0843477	1.15304	0.248894	0.590507	no
FBgn0032494	2122.63	-0.0813256	0.157634	-0.515915	0.605913	0.848789	no
FBgn0003935	10.2445	0.577208	0.727931	0.792944	0.427811	0.745474	no
FBgn0032495	359.378	0.0419967	0.201485	0.208436	0.834889	0.94601	no
FBgn0051851	0.423368	2.20257	4.00512	0.549939	0.582361	NA	no
FBgn0032499	226.055	0.303937	0.206499	1.47186	0.141058	0.449389	no
FBgn0051729	5694.7	-0.0948518	0.109006	-0.870151	0.384218	0.714475	no
FBgn0032503	42.1954	-0.250594	0.402906	-0.621966	0.533964	0.812428	no
FBgn0032505	4368.33	3.33212	1.7679	1.88479	0.0594582	0.281655	no
FBgn0032509	922.559	-0.0082293	0.151282	-0.0543972	0.956619	0.986712	no
FBgn0051852	256.731	-0.182167	0.170873	-1.06609	0.286382	0.628029	no
FBgn0051855	234.742	-0.236491	0.223698	-1.05719	0.290426	0.631032	no
FBgn0032513	797.272	-0.14922	0.120432	-1.23904	0.21533	0.555242	no
FBgn0025724	2327.21	0.182894	0.128413	1.42426	0.154372	0.47107	no
FBgn0032514	153.698	-0.292021	0.206132	-1.41667	0.15658	0.473959	no
FBgn0032512	266.525	-0.235445	0.177487	-1.32654	0.18466	0.515958	no
FBgn0032511	2244.35	-0.226728	0.116744	-1.9421	0.0521251	0.262712	no
FBgn0022069	561.333	0.118977	0.144133	0.825468	0.409106	0.732127	no
FBgn0032507	75.7042	-2.96824	0.353356	-8.40012	4.46e-17	1.62e-14	no
FBgn0032506	1105.57	-0.0373416	0.109644	-0.340573	0.733425	0.909016	no
FBgn0028406	119.812	-0.105585	0.23826	-0.443152	0.657656	0.875622	no
FBgn0051848	2.52543	-0.75561	1.71634	-0.440245	0.65976	NA	no
FBgn0051730	0	NA	NA	NA	NA	NA	no
FBgn0032493	29.9385	-0.211663	0.443033	-0.47776	0.632821	0.861045	no
FBgn0032489	0.911497	-0.483788	2.73184	-0.177093	0.859436	NA	no
FBgn0032487	87.2875	0.0995746	0.273631	0.363901	0.715932	0.90264	no
FBgn0032485	1073.58	-0.0292796	0.111786	-0.261926	0.793379	0.93323	no
FBgn0032484	789.679	-0.563646	0.134724	-4.18371	2.87e-05	0.000820233	no
FBgn0004191	0	NA	NA	NA	NA	NA	no
FBgn0032483	10.7198	-0.0210915	0.85159	-0.0247672	0.980241	0.99539	no
FBgn0032481	473.066	0.289123	0.158769	1.82103	0.0686022	0.302166	no
FBgn0032479	7369.92	0.124283	0.102292	1.21499	0.22437	0.563897	no
FBgn0051849	140.841	0.2121	0.255107	0.831415	0.405739	0.730318	no
FBgn0032475	871.587	0.0142264	0.114612	0.124127	0.901215	0.967636	no
FBgn0032474	2763	-0.093303	0.143389	-0.650697	0.515242	0.80233	no
FBgn0040972	531.492	0.80262	0.178967	4.48475	7.3e-06	0.000261042	no
FBgn0032472	1557.01	-0.678847	0.170107	-3.9907	6.59e-05	0.00168122	no
FBgn0032517	495.27	0.121646	0.153421	0.79289	0.427842	0.745474	no
FBgn0032521	120.28	-0.188075	0.221987	-0.847235	0.396864	0.724719	no
FBgn0032522	0.347616	-1.98448	4.03717	-0.491553	0.623035	NA	no
FBgn0026760	35.92	0.58135	0.455005	1.27768	0.201362	0.539126	no
FBgn0028942	0.98526	-0.963618	2.91922	-0.330094	0.741329	NA	no
FBgn0028941	0.370919	-0.0784309	4.07487	-0.0192475	0.984644	NA	no
FBgn0028513	0.987162	-1.19544	2.40065	-0.497967	0.618507	NA	no
FBgn0023407	5454.36	0.245338	0.0983214	2.49527	0.0125862	0.0999649	no
FBgn0032530	0.606642	-1.57812	3.47253	-0.45446	0.649498	NA	no
FBgn0028943	0.51455	-2.55253	3.61676	-0.70575	0.480344	NA	no
FBgn0032525	1.76325	0.592627	1.8363	0.322728	0.746901	NA	no
FBgn0032524	271.652	-0.326688	0.175502	-1.86145	0.0626806	0.288442	no
FBgn0032523	0	NA	NA	NA	NA	NA	no
FBgn0003983	0.740895	2.99575	3.62317	0.826831	0.408333	NA	no
FBgn0032520	3.0415	1.28994	1.97999	0.651488	0.514731	NA	no
FBgn0032519	0.760992	1.61561	2.8837	0.560257	0.575304	NA	no
FBgn0032518	16914.9	-0.106634	0.115985	-0.919373	0.357901	0.691049	no
FBgn0032516	107.503	-0.052629	0.240087	-0.219208	0.826488	0.942765	no
FBgn0028527	1390	-0.184582	0.122777	-1.50339	0.132739	0.436074	no
FBgn0028848	1.65748	-0.179677	2.5239	-0.0711903	0.943246	NA	no
FBgn0051813	0.385925	1.98733	4.02062	0.494284	0.621106	NA	no
FBgn0028541	1055.85	-0.151499	0.107195	-1.4133	0.157569	0.474841	no
FBgn0051845	4.72304	0.852302	1.299	0.656121	0.511746	0.800876	no
FBgn0024846	593.575	0.1467	0.123421	1.18862	0.23459	0.576528	no
FBgn0028539	1507.97	0.0623958	0.106148	0.58782	0.556653	0.823604	no
FBgn0028931	66.8378	-0.319896	0.290716	-1.10037	0.271169	0.613056	no
FBgn0028538	2883.21	0.0858045	0.111131	0.7721	0.440055	0.753473	no
FBgn0027844	627.486	-0.0336176	0.178294	-0.188551	0.850445	0.949758	no
FBgn0028919	60.2775	-0.259881	0.347959	-0.746872	0.455141	0.767513	no
FBgn0001965	1776.68	0.0716289	0.118663	0.603634	0.546087	0.81786	no
FBgn0015271	47.2334	-0.276515	0.35577	-0.777229	0.437023	0.751261	no
FBgn0026373	148.594	0.229844	0.212709	1.08056	0.279895	0.622325	no
FBgn0028509	2105	-0.0400643	0.105162	-0.380978	0.703219	0.897043	no
FBgn0028534	13.0802	-1.13112	0.862478	-1.31148	0.189696	0.524372	no
FBgn0028533	4.82919	1.10467	1.15958	0.952646	0.34077	0.677252	no
FBgn0028532	0.806479	-0.762685	2.54811	-0.299314	0.764701	NA	no
FBgn0012037	2126.01	0.895671	0.175696	5.09785	3.44e-07	1.87e-05	no
FBgn0032535	69.9999	-2.10127	0.327086	-6.4242	1.33e-10	1.61e-08	no
FBgn0025115	0.559733	1.01744	3.59386	0.283106	0.777096	NA	no
FBgn0028544	13197.4	0.00908616	0.120378	0.0754803	0.939833	0.981681	no
FBgn0028938	594.779	0.0908819	0.18325	0.495945	0.619933	0.855657	no
FBgn0019890	3939.54	0.0237867	0.116212	0.204683	0.83782	0.946388	no
FBgn0028920	327.155	-1.80944	1.03548	-1.74744	0.0805606	0.332274	no
FBgn0053306	7.46429	2.93521	0.98075	2.99282	0.00276414	0.0328114	no
FBgn0053307	142.988	-1.97234	0.322019	-6.12491	9.07e-10	9.33e-08	no
FBgn0001961	2146.06	0.162079	0.10004	1.62015	0.105201	0.383148	no
FBgn0004406	120.452	0.213502	0.267707	0.79752	0.425149	0.743874	no
FBgn0032533	0	NA	NA	NA	NA	NA	no
FBgn0028658	55.2063	-0.0378611	0.354927	-0.106673	0.915048	0.972483	no
FBgn0028932	79.4923	0.365375	0.274277	1.33214	0.182814	0.513567	no
FBgn0028847	0.197111	0.883339	4.07487	0.216777	0.828382	NA	no
FBgn0051814	493.177	0.119073	0.143637	0.828989	0.407111	0.731055	no
FBgn0027929	43.9028	0.18978	0.350354	0.541682	0.588038	0.838614	no
FBgn0028936	204.227	0.281526	0.201561	1.39673	0.162496	0.481828	no
FBgn0028940	2811.45	-0.302037	0.10757	-2.80782	0.00498786	0.0507495	no
FBgn0028939	71.011	1.14721	0.303608	3.77859	0.000157722	0.0034309	no
FBgn0051769	1485.27	-0.274766	0.128267	-2.14214	0.0321825	0.192195	no
FBgn0028526	2073.12	-0.499846	0.158442	-3.15475	0.00160635	0.0217176	no
FBgn0028872	0.366771	-0.0784309	4.07487	-0.0192475	0.984644	NA	no
FBgn0051840	0.173808	-1.08173	4.08047	-0.265099	0.790933	NA	no
FBgn0001967	0	NA	NA	NA	NA	NA	no
FBgn0028909	0	NA	NA	NA	NA	NA	no
FBgn0003255	191.689	0.600034	0.190993	3.14165	0.00167998	0.0224899	no
FBgn0028430	4.67947	1.52436	1.09117	1.397	0.162414	0.481822	no
FBgn0028542	274.328	0.81533	0.176298	4.62473	3.75e-06	0.000148091	no
FBgn0028543	1095.65	0.211108	0.137604	1.53417	0.124987	0.420846	no
FBgn0052971	2.11518	-1.32234	1.878	-0.704124	0.481356	NA	no
FBgn0028531	0.770985	0.367242	3.1726	0.115754	0.907847	NA	no
FBgn0015791	1369.34	-0.284771	0.116877	-2.4365	0.0148303	0.11246	no
FBgn0001970	1.07625	-2.32944	2.58209	-0.902151	0.366977	NA	no
FBgn0028844	0	NA	NA	NA	NA	NA	no
FBgn0028871	0	NA	NA	NA	NA	NA	no
FBgn0004858	1027.87	-0.0550239	0.130535	-0.421525	0.673372	0.883562	no
FBgn0020258	48.6028	-0.343892	0.367501	-0.935759	0.349397	0.684412	no
FBgn0028530	189.003	0.28869	0.203009	1.42205	0.155011	0.471659	no
FBgn0005771	1566.77	0.175934	0.112658	1.56167	0.118366	0.408163	no
FBgn0028882	0	NA	NA	NA	NA	NA	no
FBgn0028912	0	NA	NA	NA	NA	NA	no
FBgn0028910	0	NA	NA	NA	NA	NA	no
FBgn0028855	49.4628	-0.686311	0.453864	-1.51215	0.130496	0.431697	no
FBgn0028911	0	NA	NA	NA	NA	NA	no
FBgn0028913	0	NA	NA	NA	NA	NA	no
FBgn0011866	0	NA	NA	NA	NA	NA	no
FBgn0011865	0	NA	NA	NA	NA	NA	no
FBgn0011864	0	NA	NA	NA	NA	NA	no
FBgn0011863	0	NA	NA	NA	NA	NA	no
FBgn0051835	0	NA	NA	NA	NA	NA	no
FBgn0028870	0.394222	2.01446	4.01854	0.501293	0.616165	NA	no
FBgn0028838	0.197111	0.883339	4.07487	0.216777	0.828382	NA	no
FBgn0028868	0.197111	0.883339	4.07487	0.216777	0.828382	NA	no
FBgn0028887	3.82171	-0.582284	1.38642	-0.419991	0.674492	NA	no
FBgn0013301	0.197111	0.883339	4.07487	0.216777	0.828382	NA	no
FBgn0013300	0	NA	NA	NA	NA	NA	no
FBgn0032554	0	NA	NA	NA	NA	NA	no
FBgn0032553	0	NA	NA	NA	NA	NA	no
FBgn0028886	446.372	0.0495224	0.133584	0.370721	0.710846	0.900734	no
FBgn0028866	3.40314	-0.0129119	1.31183	-0.0098427	0.992147	NA	no
FBgn0032549	27.5796	2.16601	0.496425	4.36322	1.28e-05	0.00040836	no
FBgn0028537	0	NA	NA	NA	NA	NA	no
FBgn0040228	217.344	-0.373989	0.186011	-2.01058	0.0443701	0.236546	no
FBgn0028926	106.848	-0.231293	0.251418	-0.919957	0.357595	0.691049	no
FBgn0260446	1543.27	0.149666	0.0998632	1.49871	0.133948	0.437581	no
FBgn0053310	14.1964	-0.663383	0.675967	-0.981385	0.326403	0.665483	no
FBgn0041713	570.49	0.525342	0.181193	2.89936	0.00373929	0.0412837	no
FBgn0004837	485.75	-0.175608	0.134544	-1.30521	0.191823	0.526634	no
FBgn0028879	1611.79	0.0656744	0.112907	0.58167	0.560789	0.826521	no
FBgn0028878	1.36816	0.762048	2.62892	0.28987	0.771915	NA	no
FBgn0001978	1304.04	0.170367	0.134158	1.26989	0.204123	0.543139	no
FBgn0028862	696.577	0.0787307	0.120066	0.655728	0.511999	0.800959	no
FBgn0028516	22.4334	-0.10263	0.478647	-0.214416	0.830223	0.944038	no
FBgn0028888	1404.91	0.185831	0.13885	1.33836	0.180779	0.510879	no
FBgn0028889	0	NA	NA	NA	NA	NA	no
FBgn0024183	5973.27	-0.114268	0.0961596	-1.18831	0.23471	0.576562	no
FBgn0010422	448.884	-0.396939	0.142154	-2.79232	0.00523318	0.0527529	no
FBgn0000317	1440.55	0.124053	0.149883	0.827663	0.407861	0.731289	no
FBgn0001977	307.644	-0.116761	0.168577	-0.692629	0.488542	0.787214	no
FBgn0051832	16.8337	0.652411	0.572355	1.13987	0.25434	0.595246	no
FBgn0028853	405.911	2.77763	1.96717	1.412	0.157951	0.47526	no
FBgn0011239	0.68473	2.83038	3.27278	0.864824	0.387135	NA	no
FBgn0028852	0	NA	NA	NA	NA	NA	no
FBgn0028892	0.166933	-1.08173	4.08047	-0.265099	0.790933	NA	no
FBgn0003448	1.50266	1.72259	2.18046	0.790013	0.42952	NA	no
FBgn0001983	0.879418	-1.4168	3.05836	-0.463255	0.643181	NA	no
FBgn0032563	0	NA	NA	NA	NA	NA	no
FBgn0041103	0	NA	NA	NA	NA	NA	no
FBgn0028850	0	NA	NA	NA	NA	NA	no
FBgn0028880	1.02997	-0.104905	2.33114	-0.0450015	0.964106	NA	no
FBgn0028370	1155.83	0.131776	0.110913	1.18811	0.234792	0.576601	no
FBgn0028947	0	NA	NA	NA	NA	NA	no
FBgn0028945	18.6391	1.02283	0.796806	1.28366	0.19926	0.535791	no
FBgn0028518	200.496	1.59312	0.343466	4.63835	3.51e-06	0.000139675	no
FBgn0028864	0	NA	NA	NA	NA	NA	no
FBgn0028517	0	NA	NA	NA	NA	NA	no
FBgn0051780	0	NA	NA	NA	NA	NA	no
FBgn0051827	0	NA	NA	NA	NA	NA	no
FBgn0001986	395.102	-0.0909487	0.150589	-0.603953	0.545875	0.81786	no
FBgn0028507	814.187	-0.151892	0.121032	-1.25498	0.209488	0.548597	no
FBgn0051826	24.6036	-0.00632819	0.504051	-0.0125546	0.989983	0.997766	no
FBgn0041627	120.037	0.0110817	0.264465	0.0419021	0.966577	0.990075	no
FBgn0001990	120.177	-0.15747	0.222407	-0.708027	0.478928	0.780369	no
FBgn0001987	954.002	-0.157121	0.117702	-1.33491	0.181907	0.512597	no
FBgn0003936	0	NA	NA	NA	NA	NA	no
FBgn0001989	2732.56	0.00275542	0.103353	0.0266604	0.978731	0.994983	no
FBgn0028863	3709.85	0.0956898	0.119906	0.798037	0.424849	0.743874	no
FBgn0028946	8.83702	-0.050165	0.76641	-0.0654545	0.947812	0.983777	no
FBgn0028948	0.731262	-1.60113	3.26808	-0.489929	0.624184	NA	no
FBgn0028949	0	NA	NA	NA	NA	NA	no
FBgn0028944	0.17805	-1.08173	4.08047	-0.265099	0.790933	NA	no
FBgn0028950	280.57	0.674023	0.91703	0.735007	0.462335	0.77052	no
FBgn0028901	0.302953	1.66732	4.04816	0.411871	0.680434	NA	no
FBgn0028903	0.834667	-3.25298	3.48792	-0.932642	0.351005	NA	no
FBgn0028902	0	NA	NA	NA	NA	NA	no
FBgn0051824	0.408795	2.1147	3.93477	0.537439	0.590964	NA	no
FBgn0051735	0.173808	-1.08173	4.08047	-0.265099	0.790933	NA	no
FBgn0032577	2.74989	2.79009	1.67374	1.66698	0.0955189	NA	no
FBgn0028514	3.31434	1.5532	1.38673	1.12004	0.262695	NA	no
FBgn0028857	2.1228	-2.26786	1.90401	-1.1911	0.233614	NA	no
FBgn0028856	1.0397	3.48161	2.82198	1.23375	0.217296	NA	no
FBgn0028858	0.347616	-1.98448	4.03717	-0.491553	0.623035	NA	no
FBgn0028644	826.634	0.117436	0.121931	0.963141	0.335477	0.673899	no
FBgn0045827	0	NA	NA	NA	NA	NA	no
FBgn0000182	0	NA	NA	NA	NA	NA	no
FBgn0013433	299.42	0.0986018	0.155381	0.634579	0.525703	0.808704	no
FBgn0051820	0.803017	3.06641	3.05304	1.00438	0.315196	NA	no
FBgn0028645	462.164	-0.0261828	0.141273	-0.185335	0.852967	0.949764	no
FBgn0051821	214.092	0.457513	0.313444	1.45963	0.144392	0.455672	no
FBgn0051823	36.3348	0.508283	0.598747	0.848911	0.395931	0.724064	no
FBgn0041183	8.84435	0.846044	0.808442	1.04651	0.295325	0.634494	no
FBgn0028935	0.578887	2.58151	3.98273	0.648176	0.516871	NA	no
FBgn0051822	0	NA	NA	NA	NA	NA	no
[truncated: 15,633 more rows]
