# Supplementary material for: A tailed mirtron promotes longevity in Drosophila
Source: Nucleic Acids Res. 2023 Dec 4;52(3):1080–9. doi: 10.1093/nar/gkad1158 (PMC10853799; doi:10.1093/nar/gkad1158)
Supplement: gkad1158_supplemental_files [file gkad1158_supplemental_files.zip › Supplemental_File3.xls]

## Sheet: DEtable_newData
Gene	baseMean	log2FoldChange	pvalue	padj	target
FBgn0027343	315.521	-0.134395	0.422	0.628	yes
FBgn0025633	2469.4	-0.00865176	0.936319	0.971119	yes
FBgn0025394	2201.76	0.127551	0.184231	0.370683	yes
FBgn0023130	502.588	0.439525	0.00177	0.00994	yes
FBgn0023540	3598.75	0.444946	0.286314	0.495767	yes
FBgn0023524	1677.72	0.0936022	0.391295	0.598938	yes
FBgn0024980	461.997	0.072153	0.558	0.741	yes
FBgn0028369	1029.2	0.119736	0.274831	0.483587	yes
FBgn0000635	4304.08	0.134533	0.163884	0.342721	yes
FBgn0029708	3659.11	0.340397	0.000252158	0.00185925	yes
FBgn0029711	1306.39	0.264327	0.0135	0.0531	yes
FBgn0011761	0	NA	NA	NA	yes
FBgn0010014	2277.14	0.33361	0.0024	0.0128	yes
FBgn0029761	7130.65	0.442254	1.85e-05	0.000187	yes
FBgn0029763	1257.35	-0.296554	0.00696008	0.0309899	yes
FBgn0029798	367.781	-1.27631	1.39e-20	9.92e-19	yes
FBgn0029823	3002.4	-1.39849	1.21e-14	4.69e-13	yes
FBgn0002931	241.18	0.56765	0.00394	0.0195	yes
FBgn0025702	2209.96	0.429803	0.0004	0.00275	yes
FBgn0037414	24.4262	-0.388102	0.471	0.673	yes
FBgn0037416	307.746	0.393087	0.23	0.431	yes
FBgn0037324	1282.43	-1.1201	0.031	0.102	yes
FBgn0010313	4167.53	0.189718	0.111	0.261	yes
FBgn0031716	844.157	-0.110952	0.482	0.682842	yes
FBgn0031708	752.772	-0.0302976	0.79	0.898	yes
FBgn0031739	164.205	0.0161296	0.932	0.969	yes
FBgn0031805	106.476	0.105629	0.784	0.894	yes
FBgn0046704	2551.33	0.30698	0.000908	0.00561	yes
FBgn0016978	1517.46	0.0125168	0.895	0.952	yes
FBgn0041181	1504.9	-0.557871	0.000102	0.000859	yes
FBgn0032021	8081.05	0.197909	0.0712	0.19	yes
FBgn0032006	2252.49	-0.320176	0.00469	0.0224	yes
FBgn0031990	4937.84	-0.227853	0.0134	0.0528	yes
FBgn0026718	380.223	-0.351648	0.0402	0.125	yes
FBgn0001137	392.187	0.419472	0.00558758	0.0258622	yes
FBgn0052982	1924.11	0.042777	0.749	0.874	yes
FBgn0026439	13627.8	-0.0508877	0.613	0.784	yes
FBgn0000273	10394.7	0.460301	2.13e-07	3.22e-06	yes
FBgn0028704	22646.8	0.524615	6.12e-08	1.03e-06	yes
FBgn0032330	767.081	-0.170969	0.145	0.315	yes
FBgn0010197	61.5404	0.273062	0.391	0.599	yes
FBgn0028546	807.484	-0.058184	0.698	0.842	yes
FBgn0027348	2117.07	-1.39279	2.62e-26	3.2e-24	yes
FBgn0028875	4398.64	0.690825	4.79e-08	8.14e-07	yes
FBgn0028916	1918.33	-0.041667	0.647	0.805953	yes
FBgn0028375	422.932	-0.195741	0.125	0.284	yes
FBgn0032600	3784.64	0.184999	0.0783	0.203525	yes
FBgn0005617	887.151	-0.0620148	0.592	0.769	yes
FBgn0032724	393.647	-0.0876483	0.56117	0.742965	yes
FBgn0032821	1968.35	-0.0407248	0.688041	0.835538	yes
FBgn0032850	198.159	-0.3701	0.197	0.387	yes
FBgn0015803	1573.19	-0.00993695	0.912	0.959	yes
FBgn0032856	199.273	0.457102	0.0197958	0.0715777	yes
FBgn0011638	1107.21	0.00478445	0.968811	0.986226	yes
FBgn0014859	344.572	0.771443	1.5e-06	1.9e-05	yes
FBgn0011829	157.758	0.0216774	0.921238	0.963262	yes
FBgn0015577	1896.41	-0.0360004	0.731	0.862885	yes
FBgn0015569	832.925	-0.775158	6.52e-13	2.15e-11	yes
FBgn0002306	2397.88	-0.0198183	0.913	0.95986	yes
FBgn0000166	0.326392	-1.79234	0.656998	NA	yes
FBgn0037445	1636.78	0.0853129	0.500347	0.695965	yes
FBgn0037540	74.7979	0.218779	0.434	0.639053	yes
FBgn0024326	2481.1	0.20351	0.0209	0.0749823	yes
FBgn0037613	179.872	-0.130456	0.463	0.66592	yes
FBgn0037717	1110.24	0.622253	3.02e-08	5.3e-07	yes
FBgn0003334	1444.26	0.112601	0.323244	0.534336	yes
FBgn0025879	1384.36	-0.207786	0.0238036	0.082761	yes
FBgn0037838	325.606	-0.0708819	0.626576	0.793412	yes
FBgn0037849	544.767	0.0574015	0.72606	0.860652	yes
FBgn0037888	0.322487	-1.77721	0.66	NA	yes
FBgn0037900	419.363	0.0336423	0.801	0.902263	yes
FBgn0051363	6648.3	0.0716925	0.532528	0.720065	yes
FBgn0037956	1614.59	-0.331706	0.00458	0.022	yes
FBgn0038143	14631.2	0.144828	0.120174	0.275745	yes
FBgn0000024	12371.9	0.492311	1.37e-06	1.76e-05	yes
FBgn0038181	16113.9	-0.00558762	0.966	0.984671	yes
FBgn0008646	152.773	-0.142502	0.516024	0.706373	yes
FBgn0038279	872.732	-0.293008	0.00673095	0.030119	yes
FBgn0000047	2003.44	0.140027	0.5	0.695289	yes
FBgn0026616	3081.46	0.214397	0.0154235	0.0589526	yes
FBgn0038389	134.448	-0.0629902	0.820315	0.912443	yes
FBgn0024222	343.16	-0.461195	0.000935168	0.00575029	yes
FBgn0027657	5735.92	-1.07696	3.15e-09	6.43e-08	yes
FBgn0038432	380.222	0.0337816	0.804	0.904025	yes
FBgn0038504	3114.04	0.315239	0.000415669	0.00285026	yes
FBgn0038542	540.834	0.80654	4.14e-05	0.000385184	yes
FBgn0038603	2644.48	0.11881	0.231517	0.432757	yes
FBgn0003011	933.724	0.0656116	0.626532	0.793412	yes
FBgn0038721	1253.48	-0.250993	0.0762669	0.200108	yes
FBgn0038740	2954.88	0.819789	0.301441	0.511423	yes
FBgn0051191	577.097	0.649025	3.61e-07	5.18e-06	yes
FBgn0004862	86.1018	0.460708	0.0764221	0.200338	yes
FBgn0004863	55.5512	-0.320611	0.415581	0.621902	yes
FBgn0038975	14109.3	0.398347	0.000131933	0.00106273	yes
FBgn0051158	6960.48	0.276611	0.00190578	0.0105571	yes
FBgn0047351	0.916244	3.36038	0.382221	NA	yes
FBgn0051145	6181.5	-0.038715	0.699389	0.842781	yes
FBgn0039132	1962.61	0.130612	0.173213	0.355455	yes
FBgn0039161	2681.09	-0.456807	0.45387	0.65817	yes
FBgn0000039	1519.13	0.712613	1.08e-09	2.37e-08	yes
FBgn0046685	666.027	-1.15131	4.49e-22	3.67e-20	yes
FBgn0039209	5184.15	0.0399497	0.837314	0.921741	yes
FBgn0039232	1324.69	0.229914	0.0533562	0.154614	yes
FBgn0039224	28.1037	-0.908147	0.0523198	0.152469	yes
FBgn0039219	435.926	-0.271309	0.0365174	0.11557	yes
FBgn0051098	688.401	0.10715	0.540576	0.726634	yes
FBgn0022800	1003.04	-0.162595	0.40936	0.616213	yes
FBgn0002734	1.0217	1.09141	0.63413	NA	yes
FBgn0002735	1.04063	3.54754	0.227126	NA	yes
FBgn0002732	12.2571	-0.0789305	0.902245	0.955109	yes
FBgn0002609	140.847	-0.153175	0.457406	0.660952	yes
FBgn0002633	12.5502	-0.35763	0.627496	0.79385	yes
FBgn0002629	0.326392	-1.79234	0.656998	NA	yes
FBgn0039419	1342.81	-0.0411859	0.719994	0.856633	yes
FBgn0039427	672.319	-0.0113848	0.920729	0.963262	yes
FBgn0039466	2211.47	0.0413496	0.685999	0.834367	yes
FBgn0003267	7.75272	-0.237584	0.778293	0.890068	yes
FBgn0039492	3056.73	0.0622023	0.698543	0.842189	yes
FBgn0039519	0.483769	-0.800303	0.838193	NA	yes
FBgn0039527	449.161	0.761799	0.00229944	0.0123397	yes
FBgn0027492	8905.3	0.244677	0.00447901	0.0216002	yes
FBgn0004387	2816.49	0.333749	0.00250946	0.013316	yes
FBgn0027579	1809.97	-1.02242	7.36e-20	4.82e-18	yes
FBgn0039774	1668.68	-0.678078	1.99e-08	3.6e-07	yes
FBgn0002413	3379.41	0.0700046	0.428017	0.633605	yes
FBgn0013973	2404.23	0.4441	9.19e-06	0.000100402	yes
FBgn0039862	2803.33	0.679769	4.89e-12	1.43e-10	yes
FBgn0039883	6054.96	0.532565	1.75e-06	2.2e-05	yes
FBgn0040206	1673.72	-0.0313167	0.727087	0.861095	yes
FBgn0034484	277.86	0.449326	0.025125	0.0864921	yes
FBgn0003254	18.3059	-0.012539	0.980662	0.99198	yes
FBgn0034391	1065.56	-0.285295	0.203555	0.395591	yes
FBgn0034400	3617.33	0.215428	0.0290086	0.0969703	yes
FBgn0027835	8796.89	-0.131547	0.347019	0.558618	yes
FBgn0029006	2913.98	0.15841	0.069297	0.186868	yes
FBgn0034253	2405.21	0.0338588	0.859727	0.932867	yes
FBgn0028953	2943.77	0.167659	0.0488679	0.14447	yes
FBgn0029881	8131.81	-0.583564	1.42e-09	3.06e-08	yes
FBgn0029914	555.123	0.190565	0.0982084	0.239428	yes
FBgn0027342	389.904	0.0142778	0.921477	0.963262	yes
FBgn0029930	786.331	-0.0260429	0.832111	0.91966	yes
FBgn0000330	567.108	-0.16506	0.186039	0.373433	yes
FBgn0029957	610.804	-0.08919	0.461455	0.664453	yes
FBgn0029992	1042.24	0.0232175	0.835773	0.92113	yes
FBgn0015519	1138.17	0.739044	1.93e-09	4.09e-08	yes
FBgn0030086	1827.17	-0.226742	0.0703756	0.188789	yes
FBgn0028292	596.841	-0.0233372	0.839184	0.922573	yes
FBgn0030109	1636.7	-0.196947	0.0260476	0.0891243	yes
FBgn0030183	1735.87	0.168128	0.278965	0.48759	yes
FBgn0052676	2980.4	0.128329	0.218997	0.417051	yes
FBgn0050392	646.451	-0.452116	0.000924728	0.00569792	yes
FBgn0034590	664.274	0.0514067	0.74262	0.869971	yes
FBgn0050404	1828.28	0.0883196	0.379961	0.589212	yes
FBgn0034709	7393.8	-0.231373	0.0627188	0.174137	yes
FBgn0034204	6.48237	-2.73432	0.0108296	0.0446493	yes
FBgn0003091	6150.42	0.159962	0.133053	0.296734	yes
FBgn0004580	11693.5	0.595289	4.57e-06	5.3e-05	yes
FBgn0040505	5307.16	0.323543	0.00428765	0.0208899	yes
FBgn0034136	433.476	0.109139	0.53087	0.718479	yes
FBgn0034075	9009.31	0.475324	0.320771	0.531583	yes
FBgn0034051	5146.3	0.277196	0.000611483	0.0039876	yes
FBgn0023441	3790.25	-0.307637	0.00979656	0.0411046	yes
FBgn0034030	371.081	-0.570174	0.00154328	0.00881693	yes
FBgn0019968	7576.85	0.242576	0.0113656	0.046294	yes
FBgn0033995	322.949	0.142461	0.442167	0.64722	yes
FBgn0033988	2335.33	0.0199646	0.857999	0.931845	yes
FBgn0015371	8013.44	0.426544	3.2e-05	0.000304704	yes
FBgn0033913	2582.04	-0.351884	4.92e-05	0.000445417	yes
FBgn0020620	2020.39	-0.000567582	0.99632	0.998595	yes
FBgn0033872	20233.9	0.262127	0.0295932	0.0985096	yes
FBgn0027356	7047.03	-0.0779883	0.359397	0.57138	yes
FBgn0004435	2975.87	0.404752	0.000305697	0.00218732	yes
FBgn0033757	482.59	-0.0948346	0.462563	0.665562	yes
FBgn0045063	1651.9	-0.3483	0.00162485	0.0092207	yes
FBgn0033713	709.64	0.0388327	0.753267	0.875637	yes
FBgn0033558	816.839	-0.377784	0.00372671	0.0185693	yes
FBgn0011656	4613.24	0.26433	0.00901726	0.0384909	yes
FBgn0033463	4421.94	0.254274	0.011789	0.0476589	yes
FBgn0033421	592.594	-0.020595	0.86333	0.935211	yes
FBgn0033405	522.92	0.450745	0.000214019	0.00161011	yes
FBgn0024189	2531.75	0.542242	1.31e-07	2.06e-06	yes
FBgn0004921	27605.7	0.399621	1.28e-05	0.000135536	yes
FBgn0011300	3114.3	0.207725	0.0193603	0.0703597	yes
FBgn0015034	280.636	-1.261	3.19e-12	9.52e-11	yes
FBgn0033266	744.642	-0.177217	0.118958	0.273775	yes
FBgn0033229	954.958	0.20047	0.0962333	0.236191	yes
FBgn0027548	1022.84	-0.177183	0.128004	0.288942	yes
FBgn0033244	2792.62	0.329537	0.000181359	0.00140086	yes
FBgn0033192	2867.51	0.499369	5.26e-07	7.3e-06	yes
FBgn0033196	5307.6	-0.121635	0.224163	0.42405	yes
FBgn0033183	960.412	-0.013445	0.897154	0.952774	yes
FBgn0033159	3744.91	0.218267	0.0572735	0.16243	yes
FBgn0027558	639.254	-0.207783	0.0771988	0.201759	yes
FBgn0024728	2399.41	0.323506	0.00192001	0.0106111	yes
FBgn0003386	3084.26	0.345709	0.000794671	0.00501121	yes
FBgn0005278	6777.64	-0.461766	5.24e-08	8.86e-07	yes
FBgn0031835	4672.45	-1.39157	2.49e-59	2.46e-56	yes
FBgn0000286	2187.1	0.0659828	0.537904	0.724174	yes
FBgn0035802	3734.87	-0.0640966	0.574559	0.7541	yes
FBgn0026620	5741.3	0.0373308	0.719893	0.856599	yes
FBgn0004880	4690.83	0.701827	1.64e-12	5.08e-11	yes
FBgn0039529	633.206	0.330059	0.0192006	0.0699595	yes
FBgn0029679	0.330373	1.90092	0.638099	NA	yes
FBgn0051687	218.812	0.118306	0.533167	0.7206	yes
FBgn0032166	401.021	0.19378	0.189691	0.377502	yes
FBgn0033403	1063.47	-0.810489	1e-07	1.61e-06	yes
FBgn0031659	681.579	-0.23161	0.0371794	0.117165	yes
FBgn0004648	7140.62	-0.110764	0.202155	0.39358	yes
FBgn0053556	4702.14	-0.218248	0.0676326	0.183553	yes
FBgn0000575	4812.38	-0.41601	1.19e-06	1.55e-05	yes
FBgn0003429	14135	0.402177	3.66e-05	0.000343478	yes
FBgn0000567	2821.59	0.352548	0.057216	0.162306	yes
FBgn0052333	2258.56	-0.200896	0.104887	0.25097	yes
FBgn0020496	6091.11	0.0879732	0.261549	0.467999	yes
FBgn0015269	4221.7	0.394705	6.45e-05	0.000570339	yes
FBgn0036534	4559.36	0.118696	0.191332	0.379811	yes
FBgn0052547	652.511	0.36058	0.00384852	0.01908	yes
FBgn0053639	1338.23	0.628079	3.61e-07	5.18e-06	yes
FBgn0033884	809.173	0.0784708	0.644477	0.804623	yes
FBgn0052843	1200.99	0.616509	8.8e-09	1.66e-07	yes
FBgn0003435	9731.18	0.33672	0.000648174	0.00419226	yes
FBgn0002631	0.159291	-0.879378	0.829371	NA	yes
FBgn0024941	2939.41	0.537671	3.45e-07	4.97e-06	yes
FBgn0025741	6579.92	0.321758	0.000168002	0.0013105	yes
FBgn0032023	740.53	0.39003	0.00132416	0.00772522	yes
FBgn0035000	111.38	-0.0578451	0.811719	0.908392	yes
FBgn0024250	459.07	-0.256012	0.0938625	0.231973	yes
FBgn0030336	3562.13	-0.164234	0.051568	0.150574	yes
FBgn0030897	4827.76	0.56956	3.66e-07	5.24e-06	yes
FBgn0040022	2456.44	0.217003	0.032168	0.10506	yes
FBgn0083956	13857.3	-0.737269	0.000101997	0.000859571	yes
FBgn0085386	1967.08	0.387615	0.00203576	0.0111517	yes
FBgn0085387	4772.93	0.178889	0.211852	0.408036	yes
FBgn0085390	1885.66	0.591882	7.82e-10	1.75e-08	yes
FBgn0085426	1099.88	0.363556	0.00185094	0.0103099	yes
FBgn0085430	3584.62	0.324262	0.000135482	0.00108468	yes
FBgn0085478	2590.26	0.124564	0.280321	0.489179	yes
FBgn0086604	3627.16	-0.642146	9.85e-13	3.19e-11	yes
FBgn0086673	106.456	2.21811	8.5e-20	5.54e-18	yes
FBgn0086674	505.623	0.637217	1.32e-05	0.000139393	yes
FBgn0086676	3377	-0.485713	1.75e-05	0.000177616	yes
FBgn0086680	2332.16	-0.213871	0.0891781	0.223729	yes
FBgn0086686	3270.27	0.282392	0.0059314	0.0271461	yes
FBgn0086698	516.326	-0.132404	0.451983	0.656156	yes
FBgn0086758	2284.92	0.251425	0.0548632	0.157732	yes
FBgn0243516	2826.95	-0.107182	0.335159	0.544834	yes
FBgn0250819	2766.43	-0.088167	0.351484	0.563106	yes
FBgn0259145	873.739	0.646128	4.95e-07	6.91e-06	yes
FBgn0259227	2626.49	-0.0343095	0.801513	0.902597	yes
FBgn0259242	732.323	0.817868	2.12e-06	2.63e-05	yes
FBgn0259246	18535.9	0.63626	1.97e-09	4.14e-08	yes
FBgn0259708	0	NA	NA	NA	yes
FBgn0259927	9111.81	0.545436	1.98e-08	3.57e-07	yes
FBgn0259935	745.167	0.464075	0.000275597	0.0019924	yes
FBgn0259984	1704.19	0.214139	0.0647574	0.178309	yes
FBgn0260744	1986.04	0.0753249	0.47629	0.677498	yes
FBgn0260859	22.3859	0.236214	0.666577	0.820833	yes
FBgn0260943	16394.3	0.468323	5.74e-06	6.54e-05	yes
FBgn0260990	2521.69	-0.0200672	0.818082	0.911553	yes
FBgn0261085	1088.6	0.433316	0.00122613	0.00724969	yes
FBgn0261086	689.964	0.169928	0.148056	0.319723	yes
FBgn0261285	2777.6	-0.0973476	0.278938	0.48759	yes
FBgn0261361	0	NA	NA	NA	yes
FBgn0261456	971.139	-0.229375	0.140063	0.307791	yes
FBgn0261461	2284.03	-0.176709	0.0835347	0.213044	yes
FBgn0261552	23653.1	0.290828	0.00188973	0.0104878	yes
FBgn0261556	2988.88	0.221281	0.0222367	0.0786572	yes
FBgn0261804	1763.4	0.555837	1.92e-06	2.41e-05	yes
FBgn0261822	13168.1	0.419088	1.32e-07	2.07e-06	yes
FBgn0261859	4311.34	-0.270104	0.00439001	0.0212402	yes
FBgn0261934	3605.1	0.507128	1.39e-05	0.000144889	yes
FBgn0261986	1150.45	0.101662	0.365956	0.577622	yes
FBgn0262473	2717.76	-0.0377956	0.713191	0.852219	yes
FBgn0262476	6195.56	0.265564	0.00437563	0.0211993	yes
FBgn0262516	0	NA	NA	NA	yes
FBgn0262599	185.482	0.246443	0.262479	0.469086	yes
FBgn0262656	390.17	0.022568	0.882664	0.94492	yes
FBgn0262730	6302.6	0.606392	1.79e-08	3.25e-07	yes
FBgn0262737	18082.7	0.791565	6.15e-13	2.03e-11	yes
FBgn0262739	9693.63	0.333052	0.000393153	0.00272266	yes
FBgn0262937	518.068	-0.131123	0.316364	0.527601	yes
FBgn0263144	3136.07	-0.0447657	0.608508	0.781256	yes
FBgn0263199	4802.15	-2.47884	2.35e-62	2.79e-59	yes
FBgn0263220	12495.2	0.354281	0.00041711	0.0028585	yes
FBgn0263257	8974.04	0.449811	6.26e-05	0.000555255	yes
FBgn0263271	0	NA	NA	NA	yes
FBgn0263355	1507.45	0.202231	0.0781339	0.203353	yes
FBgn0034734	275.481	-0.0571468	0.738256	0.867895	yes
FBgn0053143	1655.54	-0.0328448	0.758752	0.879176	yes
FBgn0034797	5176.01	-0.352249	2.65e-05	0.000258627	yes
FBgn0034897	79.6786	0.296006	0.27054	0.478449	yes
FBgn0034957	3.55829	-3.26642	0.0358778	0.114125	yes
FBgn0025336	547.057	-0.100267	0.406345	0.61352	yes
FBgn0050419	986.824	0.443112	4.78e-05	0.00043529	yes
FBgn0035024	1671.53	-0.0806161	0.354773	0.56646	yes
FBgn0000037	2659.89	0.298243	0.00751756	0.0331251	yes
FBgn0035069	0.484244	-2.36362	0.538273	NA	yes
FBgn0035086	1288.73	0.469744	0.00274785	0.014395	yes
FBgn0015801	2326.31	-0.208807	0.0889653	0.223384	yes
FBgn0035142	11738	0.187857	0.21028	0.405705	yes
FBgn0028999	19.0169	-0.34653	0.568218	0.74909	yes
FBgn0025525	1566.41	-0.025716	0.810183	0.907145	yes
FBgn0024277	10298.4	0.332763	0.000186683	0.00143504	yes
FBgn0035207	4023.78	0.0636993	0.451181	0.655715	yes
FBgn0263846	3413.46	0.389386	0.000374552	0.0026137	yes
FBgn0263930	4784.19	-0.268682	0.0100632	0.0419708	yes
FBgn0263973	981.585	-0.183413	0.341065	0.55143	yes
FBgn0264089	5772.68	0.268969	0.0151217	0.0580235	yes
FBgn0264308	4696.21	0.425146	3.44e-05	0.000325334	yes
FBgn0264560	3099.52	0.100196	0.320431	0.531168	yes
FBgn0264598	9505.07	0.35528	0.000988531	0.00604704	yes
FBgn0264815	5624.85	0.324422	0.00732813	0.0323513	yes
FBgn0264908	3238.62	0.570523	1.54e-07	2.38e-06	yes
FBgn0265011	9.72656	6.77156	2.66e-06	3.23e-05	yes
FBgn0265042	110.733	-0.191289	0.464874	0.667267	yes
FBgn0265276	4055.88	0.307718	0.0028072	0.014666	yes
FBgn0265512	5063.74	0.000918923	0.991437	0.996323	yes
FBgn0265595	2273.03	0.286307	0.00594102	0.0271796	yes
FBgn0266354	5660.6	0.161936	0.133	0.296399	yes
FBgn0266487	0	NA	NA	NA	yes
FBgn0267001	8467.87	0.733817	4.97e-13	1.66e-11	yes
FBgn0267033	5865.57	0.271953	0.0246857	0.0852028	yes
FBgn0267104	0	NA	NA	NA	yes
FBgn0267336	4899.52	0.454684	1.94e-05	0.000195294	yes
FBgn0267348	1919.17	-0.955756	2.2e-09	4.57e-08	yes
FBgn0284232	0	NA	NA	NA	yes
FBgn0285913	3082.78	0.395656	0.00114	0.00685	yes
FBgn0285917	5741.6	0.358089	0.000809	0.00508211	yes
FBgn0285925	54592.2	0.33605	0.000508361	0.00340122	yes
FBgn0285944	14384.5	0.603536	1.75e-06	2.2e-05	yes
FBgn0286516	8934.56	0.127962	0.369288	0.580567	yes
FBgn0287478	4583.44	0.567574	4.61e-08	7.84e-07	yes
FBgn0011204	2148.6	-0.193067	0.0435	0.132	yes
FBgn0020248	25.983	-0.19263	0.657386	0.813851	yes
FBgn0035229	3710.53	0.0165641	0.863945	0.935473	yes
FBgn0035285	4672.12	-0.225996	0.027278	0.0922423	yes
FBgn0035333	5231.35	-0.132342	0.146145	0.316846	yes
FBgn0052278	992.098	-0.0278692	0.804	0.904	yes
FBgn0035428	1.29202	-0.678775	0.818	NA	yes
FBgn0035400	5571.49	0.156893	0.0820804	0.210571	yes
FBgn0035452	282.507	-0.452066	0.0220584	0.0782075	yes
FBgn0003710	1409.86	0.320902	0.0106	0.0438	yes
FBgn0041171	2242.46	-0.288685	0.00216473	0.0117283	yes
FBgn0035504	529.887	0.187113	0.252	0.458	yes
FBgn0030328	3462.82	0.0955577	0.259	0.465	yes
FBgn0030529	2288.4	0.25957	0.0277744	0.0936802	yes
FBgn0030590	62.2671	0.427238	0.281676	0.490531	yes
FBgn0030613	8265.01	0.440504	0.000266	0.00194	yes
FBgn0030654	211.062	-0.111663	0.512	0.705	yes
FBgn0010315	230.947	-0.378533	0.0386	0.121	yes
FBgn0030752	2083.48	0.00946108	0.923046	0.963774	yes
FBgn0030789	106.307	-0.361378	0.117	0.271	yes
FBgn0030816	1117.01	-0.109015	0.384	0.594	yes
FBgn0000163	3292.58	-0.448937	1.16e-05	0.000124	yes
FBgn0026375	7270.82	0.455977	8.33e-07	1.12e-05	yes
FBgn0030883	619.567	0.258532	0.0268	0.0910877	yes
FBgn0083228	2338.38	0.698512	1.05e-07	1.69e-06	yes
FBgn0031001	84.9686	-0.288567	0.486081	0.685745	yes
FBgn0031005	298.272	0.314868	0.0475935	0.141657	yes
FBgn0040068	2129.59	0.468482	8.79e-08	1.44e-06	yes
FBgn0030990	1034.22	-0.0990637	0.438	0.643	yes
FBgn0031065	1466.37	0.585154	2.6e-07	3.85e-06	yes
FBgn0052528	1206.53	-0.149198	0.167212	0.346991	yes
FBgn0036935	3396.02	1.44196	7.29e-23	6.35e-21	yes
FBgn0036889	223.27	-0.0567058	0.727799	0.861249	yes
FBgn0036844	2034.86	0.324078	0.00201	0.0110326	yes
FBgn0036821	8929.11	-0.0142865	0.906524	0.95695	yes
FBgn0052195	375.942	-0.0719058	0.656262	0.813054	yes
FBgn0003997	822.572	-0.470046	0.00368707	0.0184027	yes
FBgn0004108	1099.86	0.0566008	0.581838	0.760194	yes
FBgn0026061	4094.56	0.173314	0.388073	0.596636	yes
FBgn0036553	815.676	-0.8181	1.48e-08	2.73e-07	yes
FBgn0041160	533.538	-0.293585	0.0748873	0.19745	yes
FBgn0026320	0.183249	1.04418	0.798031	NA	yes
FBgn0000216	0	NA	NA	NA	yes
FBgn0036489	134.548	-0.13855	0.517602	0.707389	yes
FBgn0001085	665.278	0.212603	0.157294	0.333368	yes
FBgn0036389	0	NA	NA	NA	yes
FBgn0036381	2517.08	0.0900095	0.587003	0.764833	yes
FBgn0036264	109.673	-1.4295	3.06e-05	0.000293114	yes
FBgn0036202	2688.26	0.521333	6.98e-07	9.49e-06	yes
FBgn0052085	1301.42	0.499391	5.81e-05	0.00052127	yes
FBgn0040823	666.14	0.260162	0.0711258	0.190156	yes
FBgn0036062	100.724	0.0699499	0.787935	0.896508	yes
FBgn0036052	465.831	0.22926	0.118167	0.272352	yes
FBgn0027549	1126.75	0.0014118	0.989787	0.995847	yes
FBgn0028582	9978.35	0.256268	0.00500627	0.0236803	yes
FBgn0035816	1415.07	0.494461	9.8e-06	0.000106006	yes
FBgn0042185	841.616	0.15248	0.202433	0.393823	yes
FBgn0035688	2892.94	0.228824	0.0167123	0.0626062	yes
FBgn0040239	889.77	0.224272	0.0704432	0.188928	yes
FBgn0028962	603.946	0.0508461	0.69373	0.838861	yes
FBgn0035586	691.547	-0.393736	0.000544451	0.00360402	yes
FBgn0031505	2384.62	0.118325	0.250211	0.456074	yes
FBgn0041111	2985.46	0.131065	0.22016	0.418393	yes
FBgn0015600	5652.91	0.357924	0.000248318	0.00183895	yes
FBgn0024920	66.7897	-0.478064	0.190436	0.378604	yes
FBgn0024947	3164.91	-0.17213	0.0963742	0.236377	yes
FBgn0051948	0.327255	1.88906	0.640286	NA	yes
FBgn0000097	2746.66	0.0553696	0.817809	0.911334	yes
FBgn0010583	2173.65	0.383592	8.51e-05	0.000733157	yes
FBgn0031081	2322.4	0.265051	0.00908239	0.0386556	no
FBgn0052826	1.1811	1.40596	0.524314	NA	no
FBgn0031085	0.638398	-2.76387	0.429691	NA	no
FBgn0062565	20.1242	-3.4219	2.4e-06	2.94e-05	no
FBgn0031088	44.6861	0.375424	0.307702	0.51812	no
FBgn0041626	2.37187	1.95917	0.204735	NA	no
FBgn0040784	0	NA	NA	NA	no
FBgn0031086	1.172	-1.17572	0.588733	NA	no
FBgn0031082	0	NA	NA	NA	no
FBgn0031080	282.054	0.421777	0.0116781	0.0472748	no
FBgn0052821	0	NA	NA	NA	no
FBgn0053217	133.44	0.394689	0.0505998	0.148466	no
FBgn0052350	382.617	0.280292	0.0463834	0.138963	no
FBgn0024733	14948.3	-0.265041	0.0116256	0.0470946	no
FBgn0040372	2449.18	0.999593	7.39e-22	5.92e-20	no
FBgn0000316	1083.96	0.95211	1.72e-22	1.44e-20	no
FBgn0024989	2314.67	1.15492	3.88e-06	4.55e-05	no
FBgn0040371	19.795	0.0712902	0.883791	0.945178	no
FBgn0029521	74.3111	1.60864	0.00039744	0.00274273	no
FBgn0004034	41.1671	0.682562	0.226174	0.425738	no
FBgn0000022	0	NA	NA	NA	no
FBgn0004170	0.163627	1.04418	0.798031	NA	no
FBgn0002561	0	NA	NA	NA	no
FBgn0000137	0.549747	2.62032	0.511264	NA	no
FBgn0029522	0	NA	NA	NA	no
FBgn0052817	11.9641	0.808655	0.225285	0.424841	no
FBgn0029524	62.9498	0.0529392	0.88211	0.94492	no
FBgn0023536	360.334	-0.219598	0.147988	0.319633	no
FBgn0023534	543.698	0.333563	0.00441999	0.0213591	no
FBgn0023535	47.0604	-0.428178	0.287827	0.497372	no
FBgn0023537	5834.71	-0.711338	2.42e-07	3.61e-06	no
FBgn0029525	350.936	-0.0516884	0.744775	0.871245	no
FBgn0029523	65.0595	0.549626	0.0549069	0.157732	no
FBgn0010019	13.6754	0.950875	0.2693	0.476843	no
FBgn0011822	73.3345	4.6028	0.0220268	0.078119	no
FBgn0052816	645.516	1.61214	1.51e-11	4.21e-10	no
FBgn0040370	2401.93	1.74556	8.35e-57	7.07e-54	no
FBgn0040373	134.472	0.456277	0.0465134	0.139151	no
FBgn0000108	23076	0.855187	7.39e-16	3.25e-14	no
FBgn0025640	824.668	-0.299856	0.0312108	0.102556	no
FBgn0025635	307.013	0.0462982	0.748112	0.873623	no
FBgn0001341	258.088	0.0208088	0.921249	0.963262	no
FBgn0003575	1670.81	0.0829732	0.465727	0.668006	no
FBgn0025634	354.402	0.115966	0.441552	0.646639	no
FBgn0025638	2063.75	-0.133853	0.158627	0.335159	no
FBgn0040383	2870.77	-0.0598651	0.726505	0.86075	no
FBgn0040382	10994.9	-0.126793	0.28679	0.496295	no
FBgn0025621	1011.22	0.0696341	0.621019	0.789513	no
FBgn0029535	1.18691	-0.229672	0.939396	NA	no
FBgn0026874	4.47659	-0.446657	0.672037	0.824665	no
FBgn0025616	0.976505	-3.37461	0.273783	NA	no
FBgn0015799	1173.97	0.00823511	0.933136	0.969665	no
FBgn0025620	1292.12	-0.390322	0.0732749	0.194497	no
FBgn0015288	8855.67	-0.164813	0.181114	0.365965	no
FBgn0029532	8.21117	0.265061	0.766147	0.882412	no
FBgn0029531	2.19334	0.337604	0.830743	NA	no
FBgn0025639	3967.83	0.064723	0.512432	0.704632	no
FBgn0002579	13558.8	0.0869744	0.338025	0.547989	no
FBgn0026879	656.891	-0.565681	3.16e-05	0.000301866	no
FBgn0029529	288.289	-0.315487	0.0797427	0.206034	no
FBgn0040892	0.668932	-1.40511	0.635395	NA	no
FBgn0040341	0.163196	-0.879378	0.829371	NA	no
FBgn0029539	0.996557	-2.14829	0.422046	NA	no
FBgn0040339	198.429	-0.0535036	0.753819	0.875772	no
FBgn0052815	1430.27	0.380505	0.00555425	0.0257582	no
FBgn0040340	1377.19	-0.125004	0.48659	0.686241	no
FBgn0040347	43.9895	0.121028	0.727563	0.86118	no
FBgn0042146	0.495559	2.48402	0.534306	NA	no
FBgn0029552	0	NA	NA	NA	no
FBgn0040337	218.318	-0.165475	0.385464	0.594864	no
FBgn0040398	3350.28	-1.69215	2.99e-27	3.99e-25	no
FBgn0040365	1.15631	3.70453	0.299435	NA	no
FBgn0040397	2131.42	-0.100785	0.38861	0.596808	no
FBgn0026143	312.445	-0.274269	0.104422	0.250035	no
FBgn0040351	1225.23	0.16679	0.181733	0.366785	no
FBgn0040338	1.34462	0.82203	0.656977	NA	no
FBgn0040350	2.33257	0.0933926	0.951497	NA	no
FBgn0040349	3627.69	-0.509155	0.0683005	0.185023	no
FBgn0040348	1077.21	0.246354	0.0433985	0.132023	no
FBgn0040346	263.471	-0.130777	0.422292	0.627979	no
FBgn0040342	27.1606	1.28799	0.0285951	0.0958211	no
FBgn0040345	3.69783	2.73656	0.0330949	0.107436	no
FBgn0040343	246.279	-0.647411	6.16e-05	0.000548378	no
FBgn0052814	17.9487	-0.62868	0.30653	0.516727	no
FBgn0040364	1864.43	-0.180978	0.203514	0.395578	no
FBgn0040362	0	NA	NA	NA	no
FBgn0040361	2.39159	2.67641	0.0955147	NA	no
FBgn0040360	21.9798	-0.475306	0.423979	0.629539	no
FBgn0040359	266.869	0.608667	0.0612179	0.170716	no
FBgn0040358	62.9552	-0.273478	0.51074	0.70312	no
FBgn0029568	2.30449	0.0584556	0.971119	NA	no
FBgn0040357	0	NA	NA	NA	no
FBgn0040367	25.1104	-0.485588	0.350813	0.562564	no
FBgn0025642	15.2389	1.31955	0.0414896	0.127525	no
FBgn0004650	9.15529	1.22781	0.300228	0.509949	no
FBgn0024362	1501.44	0.000382818	0.996777	0.9988	no
FBgn0024361	337.284	1.17887	0.0834827	0.212989	no
FBgn0024364	235.161	0.135653	0.482952	0.683202	no
FBgn0029573	178.81	1.75667	7.82e-05	0.000680252	no
FBgn0024987	6234.72	0.334937	0.00112195	0.00673116	no
FBgn0023169	5141.59	0.0154665	0.841237	0.923676	no
FBgn0052813	1236.46	0.0412397	0.749164	0.874012	no
FBgn0024985	5226.23	0.188149	0.0464245	0.139015	no
FBgn0027794	1030.22	-0.00312536	0.984056	0.993277	no
FBgn0027795	89.0537	0.923327	0.00170195	0.00960097	no
FBgn0024986	1076.9	0.0775076	0.492933	0.690508	no
FBgn0000826	18.1242	4.7595	1.03e-07	1.66e-06	no
FBgn0024365	1393.02	-0.172584	0.102827	0.247492	no
FBgn0024360	334.593	0.0162207	0.915311	0.960886	no
FBgn0024366	334.689	-0.347734	0.0510128	0.14921	no
FBgn0025641	4066.16	-0.270061	0.00151796	0.00870585	no
FBgn0052811	0	NA	NA	NA	no
FBgn0028550	1685.48	0.352678	0.00159288	0.00905232	no
FBgn0026876	87.0918	0.131697	0.607304	0.7804	no
FBgn0040366	95.6433	0.00741231	0.976492	0.989773	no
FBgn0040363	56.1354	-0.422802	0.594208	0.770261	no
FBgn0040368	4.75196	1.68514	0.217858	0.415617	no
FBgn0026872	1044.41	-0.29392	0.00393894	0.0194875	no
FBgn0029580	240.514	0.0608681	0.706821	0.848383	no
FBgn0025383	77.2866	0.694289	0.0973444	0.237897	no
FBgn0025381	1642.9	-0.351333	0.00033492	0.00236782	no
FBgn0000482	660.818	-0.121852	0.290895	0.500264	no
FBgn0001189	922.87	-0.373667	0.00344532	0.0174311	no
FBgn0029587	12.8728	-0.741817	0.235994	0.43829	no
FBgn0024897	855.194	-0.524839	0.089839	0.224768	no
FBgn0025391	613.158	0.497171	0.00168596	0.00953095	no
FBgn0025378	0	NA	NA	NA	no
FBgn0023530	127.575	-0.48179	0.0920697	0.228707	no
FBgn0025390	853.315	-0.0458407	0.708872	0.849542	no
FBgn0025393	0	NA	NA	NA	no
FBgn0003517	15653.3	-0.0716095	0.595189	0.771175	no
FBgn0044508	0	NA	NA	NA	no
FBgn0025382	585.368	0.288086	0.0782732	0.203524	no
FBgn0052808	145.307	0.135857	0.548505	0.732696	no
FBgn0027791	296.012	0.0654619	0.733863	0.864712	no
FBgn0027793	54.4847	-0.0700654	0.866988	0.936543	no
FBgn0052806	1.69515	3.14827	0.104698	NA	no
FBgn0026873	241.73	-0.0217587	0.897216	0.952774	no
FBgn0023513	213.364	0.0894549	0.593294	0.769731	no
FBgn0014411	1580.75	-0.104117	0.291567	0.50091	no
FBgn0023514	474	-0.37799	0.0064821	0.0291485	no
FBgn0029594	585.725	-0.0748284	0.535176	0.721997	no
FBgn0023519	514.573	0.0366587	0.773347	0.886389	no
FBgn0023509	668.61	-0.0714881	0.529472	0.716996	no
FBgn0023510	4966.04	0.159842	0.0397795	0.123422	no
FBgn0023508	1936.87	0.210329	0.0358358	0.114053	no
FBgn0023522	413.803	0.0144312	0.917231	0.961879	no
FBgn0023521	114.511	-0.108264	0.60369	0.777936	no
FBgn0025627	24.8463	-0.0350611	0.945254	0.974779	no
FBgn0025630	275.595	0.129659	0.422823	0.628533	no
FBgn0025629	229.449	-0.157026	0.381664	0.591078	no
FBgn0025628	1499.46	-0.0856758	0.45977	0.662994	no
FBgn0029596	0	NA	NA	NA	no
FBgn0025626	724.558	0.114276	0.313308	0.524135	no
FBgn0025625	1775.39	0.302916	0.00166954	0.00944265	no
FBgn0025631	2298.97	-0.10221	0.316179	0.527366	no
FBgn0026878	90.8724	-1.29122	1.4e-07	2.18e-06	no
FBgn0000667	11631.3	0.276624	0.0269194	0.091421	no
FBgn0003964	1784.96	-0.0232184	0.807333	0.905987	no
FBgn0023545	621.985	0.458223	0.000780908	0.00493492	no
FBgn0023520	97.8092	-0.00238186	0.993341	0.996985	no
FBgn0023512	513.979	-0.147459	0.206753	0.400379	no
FBgn0023511	1241.17	0.0233197	0.844242	0.924787	no
FBgn0052801	0	NA	NA	NA	no
FBgn0023518	1417.25	0.176274	0.125112	0.284431	no
FBgn0026088	864.862	0.139425	0.241187	0.444988	no
FBgn0026089	504.749	0.0020079	0.987308	0.99478	no
FBgn0023517	273.778	-0.162934	0.33151	0.542172	no
FBgn0023516	1180.92	-0.175744	0.10213	0.246453	no
FBgn0023515	119.272	0.0385728	0.867127	0.936608	no
FBgn0028969	2337.63	-0.0634184	0.57585	0.754951	no
FBgn0026090	502.853	0.295665	0.0235938	0.0822636	no
FBgn0029590	2.76202	1.71983	0.265879	0.473344	no
FBgn0025624	476.254	-0.272675	0.0528086	0.15329	no
FBgn0040395	6789.96	0.33185	0.00346114	0.0174738	no
FBgn0000382	11277.9	0.0986288	0.284879	0.493933	no
FBgn0023507	4733.5	-0.440633	0.0478874	0.142201	no
FBgn0004654	4590.83	-0.447275	0.00245082	0.013034	no
FBgn0025839	2268.27	-0.0472473	0.707854	0.848902	no
FBgn0011576	0	NA	NA	NA	no
FBgn0015036	2.9582	1.05112	0.420591	0.626472	no
FBgn0003116	535.261	-0.548962	0.000310847	0.00222015	no
FBgn0040899	304.523	0.0418484	0.828735	0.918242	no
FBgn0040900	192.277	-0.637363	0.0185112	0.0680122	no
FBgn0024984	0	NA	NA	NA	no
FBgn0023549	1881.37	0.323702	0.13216	0.295243	no
FBgn0029606	8.22012	-0.0514989	0.95855	0.980902	no
FBgn0003048	2212.72	-0.0641457	0.641141	0.802035	no
FBgn0000810	549.101	-0.0139842	0.909517	0.958254	no
FBgn0023523	13.6885	-1.11257	0.0894141	0.224105	no
FBgn0023527	334.907	-0.315191	0.0599758	0.168321	no
FBgn0040391	20.3823	-1.29185	0.0239788	0.0832966	no
FBgn0053218	13.9862	-0.165477	0.772499	0.885921	no
FBgn0003079	979.236	0.108011	0.323233	0.534336	no
FBgn0003159	3038.8	-0.11055	0.258186	0.464352	no
FBgn0040389	315.279	0.00586195	0.96986	0.986935	no
FBgn0044047	709.828	-1.26275	2.03e-20	1.4e-18	no
FBgn0040392	29.021	-0.815742	0.0506082	0.148466	no
FBgn0023526	1265.24	-0.0550961	0.686544	0.834537	no
FBgn0023529	3368.12	0.319963	0.0589606	0.166	no
FBgn0023528	2399.93	0.0348115	0.729236	0.861919	no
FBgn0027296	959.722	0.00357578	0.975962	0.989773	no
FBgn0023525	346.541	-0.254852	0.074457	0.196673	no
FBgn0000377	595.356	-0.316125	0.014264	0.0553964	no
FBgn0001330	253.455	-0.216489	0.239334	0.442633	no
FBgn0004397	5697.91	0.0323372	0.694066	0.839059	no
FBgn0023550	204.373	-0.387555	0.133724	0.29767	no
FBgn0029603	8.20848	0.879737	0.323963	0.534853	no
FBgn0023542	501.523	-0.375123	0.00547484	0.0254697	no
FBgn0023541	0	NA	NA	NA	no
FBgn0005670	40.1899	-2.01651	2.02e-05	0.00020192	no
FBgn0004655	2252.39	0.108378	0.294725	0.504478	no
FBgn0013432	290.208	-0.0970611	0.587675	0.765057	no
FBgn0004861	1492.83	0.171581	0.0929172	0.230233	no
FBgn0004860	806.878	0.270272	0.0364708	0.115472	no
FBgn0040394	733.945	-0.273088	0.0225084	0.0793046	no
FBgn0040376	122.08	0.49134	0.0370017	0.116698	no
FBgn0040066	344.824	-0.101632	0.502091	0.697617	no
FBgn0001404	3009.86	0.0758556	0.412798	0.619369	no
FBgn0040336	272.709	-0.17785	0.338589	0.548453	no
FBgn0040333	83.3507	0.236371	0.37009	0.581206	no
FBgn0040334	261.255	-0.232645	0.202022	0.393467	no
FBgn0029629	2401.76	-0.102886	0.318335	0.529282	no
FBgn0011566	338.743	0.0214075	0.903559	0.955605	no
FBgn0011606	97.7902	-0.201165	0.389912	0.598067	no
FBgn0040375	656.47	0.165859	0.158108	0.334719	no
FBgn0040377	366.728	-0.331576	0.0183972	0.0676982	no
FBgn0040388	144.71	0.542561	0.028214	0.094839	no
FBgn0003714	554.331	0.257182	0.106539	0.253439	no
FBgn0001150	457.451	0.454158	0.0129086	0.0512019	no
FBgn0052797	4.8841	-0.330732	0.753085	0.875637	no
FBgn0040385	0.813369	0.617648	0.828086	NA	no
FBgn0003371	12488.7	0.187755	0.0231335	0.0810733	no
FBgn0003068	1736.26	-0.356525	0.00450778	0.0217037	no
FBgn0024993	105.667	0.680999	0.00209309	0.0114238	no
FBgn0024996	749.983	-0.050385	0.631675	0.796077	no
FBgn0024997	1276.46	0.375453	0.0536671	0.155174	no
FBgn0024991	129.157	-0.186199	0.363127	0.574959	no
FBgn0000928	21.1252	-0.554055	0.278897	0.48759	no
FBgn0000927	7.62216	-0.66406	0.425035	0.630239	no
FBgn0000520	367.529	-0.159063	0.31601	0.527232	no
FBgn0024975	111.36	0.173294	0.443276	0.648033	no
FBgn0040356	0.495559	2.48402	0.534306	NA	no
FBgn0003996	96.2046	0.022654	0.933318	0.969665	no
FBgn0040384	1402.08	-0.154035	0.261502	0.467986	no
FBgn0000376	543.674	-0.0476193	0.732004	0.863596	no
FBgn0024973	988.367	0.0293498	0.777183	0.88897	no
FBgn0024998	373.894	0.0930547	0.48538	0.685165	no
FBgn0024995	637.28	-0.0754551	0.629289	0.794591	no
FBgn0024994	526.115	0.290093	0.120486	0.276406	no
FBgn0024992	1059.82	0.0298725	0.766386	0.882412	no
FBgn0000092	910.358	2.14015	0.0244333	0.0845687	no
FBgn0025838	8.83149	-0.819882	0.288517	0.497637	no
FBgn0011276	25.3615	0.199051	0.716765	0.854422	no
FBgn0004647	1523.26	-0.272326	0.0186858	0.068399	no
FBgn0040396	182.119	-0.328591	0.154683	0.32947	no
FBgn0000479	6688.22	0.609155	3.15e-11	8.47e-10	no
FBgn0002933	0	NA	NA	NA	no
FBgn0003374	0.163627	1.04418	0.798031	NA	no
FBgn0029660	2.78589	-2.11742	0.141693	0.310352	no
FBgn0029662	68.7633	-1.08882	0.000818365	0.0051333	no
FBgn0029661	1.12885	-1.27129	0.568367	NA	no
FBgn0029659	92.8688	-2.01852	2.23e-13	7.7e-12	no
FBgn0029658	0.165186	1.04418	0.798031	NA	no
FBgn0052493	0	NA	NA	NA	no
FBgn0029657	0.853414	-0.433818	0.875943	NA	no
FBgn0029656	4.36753	0.322456	0.75202	0.8752	no
FBgn0003086	0.654524	1.5222	0.608973	NA	no
FBgn0010296	0	NA	NA	NA	no
FBgn0010295	0.163627	1.04418	0.798031	NA	no
FBgn0010294	0.975272	-3.37293	0.274166	NA	no
FBgn0040393	0.324478	0.0824027	0.983888	NA	no
FBgn0000644	19.8662	0.511556	0.313313	0.524135	no
FBgn0028746	357.676	-0.16287	0.232081	0.433265	no
FBgn0040355	2.35266	-0.300038	0.843156	NA	no
FBgn0052793	1.34744	-0.560854	0.820601	NA	no
FBgn0029642	0.318583	-1.76196	0.662662	NA	no
FBgn0025645	0.654509	2.88536	0.467959	NA	no
FBgn0029643	1.9478	-0.4385	0.77983	NA	no
FBgn0029644	2.29182	1.90515	0.299142	NA	no
FBgn0029645	1.3499	-0.565748	0.814874	NA	no
FBgn0029646	1.72688	0.162523	0.943785	NA	no
FBgn0029647	1.09949	3.62374	0.318648	NA	no
FBgn0029648	533.393	-1.68515	7.81e-14	2.84e-12	no
FBgn0029649	0.330373	1.90092	0.638099	NA	no
FBgn0003285	569.228	-0.327817	0.00397198	0.0195937	no
FBgn0025644	0.650173	1.51135	0.671726	NA	no
FBgn0029639	1228.96	0.0551772	0.809686	0.906717	no
FBgn0040354	1.77195	-3.13421	0.0986063	NA	no
FBgn0040353	3.08079	-0.730148	0.607808	0.780721	no
FBgn0040352	2.26515	-0.796854	0.598958	NA	no
FBgn0029664	474.598	-0.140188	0.256201	0.462552	no
FBgn0029666	863.444	-0.0605359	0.619537	0.78878	no
FBgn0029669	0.160524	-0.879378	0.829371	NA	no
FBgn0052792	13.1993	-0.654798	0.378177	0.587978	no
FBgn0044046	8.54463	-0.386704	0.632887	0.797011	no
FBgn0023215	2261.05	0.164292	0.150948	0.324196	no
FBgn0015286	1492.78	0.146102	0.128909	0.290223	no
FBgn0023216	249.59	-0.0207713	0.896086	0.952091	no
FBgn0029672	76.5646	-0.390159	0.161369	0.339044	no
FBgn0052791	383.625	0.692243	1.6e-05	0.000166191	no
FBgn0029667	8.32376	0.896598	0.279063	0.48759	no
FBgn0029665	235.79	-0.133036	0.461622	0.664613	no
FBgn0029663	2230.71	0.32933	0.015266	0.0584258	no
FBgn0052785	0.160524	-0.879378	0.829371	NA	no
FBgn0025118	0	NA	NA	NA	no
FBgn0028491	1581.95	0.495862	0.373433	0.583825	no
FBgn0029681	12.8049	-0.152328	0.808357	0.906222	no
FBgn0029686	202.339	0.0901557	0.663219	0.81832	no
FBgn0052786	2.46882	2.05816	0.243115	NA	no
FBgn0052783	3.4133	1.69933	0.251726	0.457198	no
FBgn0029687	7342.61	0.245982	0.0104934	0.0435046	no
FBgn0029690	0	NA	NA	NA	no
FBgn0029689	414.473	-0.0678362	0.639735	0.800699	no
FBgn0029688	5477.1	0.188953	0.0504426	0.148274	no
FBgn0029685	842.919	-0.0611114	0.555788	0.738786	no
FBgn0019661	23901.2	0.608366	1.9e-09	4.03e-08	no
FBgn0029694	3.87897	1.93948	0.15958	0.336633	no
FBgn0000221	133.526	0.147216	0.49855	0.694652	no
FBgn0026084	2497.11	-0.162707	0.318309	0.529282	no
FBgn0026085	12.5566	-0.0754527	0.90147	0.954473	no
FBgn0026083	4133.19	0.306965	0.000129912	0.0010493	no
FBgn0066114	424.799	0.20416	0.134002	0.298121	no
FBgn0029697	4.09612	2.42082	0.0482691	0.143075	no
FBgn0029701	0	NA	NA	NA	no
FBgn0029702	0	NA	NA	NA	no
FBgn0029706	1155.09	0.0031129	0.977057	0.990013	no
FBgn0029705	2.14944	-0.138051	0.918708	NA	no
FBgn0040907	154.331	0.34555	0.0791328	0.204968	no
FBgn0002707	132.577	0.142267	0.546729	0.731411	no
FBgn0040906	8.86475	1.5534	0.0589675	0.166	no
FBgn0029703	0.529694	1.06796	0.779301	NA	no
FBgn0040905	0	NA	NA	NA	no
FBgn0040904	0	NA	NA	NA	no
FBgn0029700	0	NA	NA	NA	no
FBgn0052774	1.09949	3.62374	0.318648	NA	no
FBgn0041252	0.806361	-0.536777	0.848543	NA	no
FBgn0029696	0	NA	NA	NA	no
FBgn0026080	356.811	-0.0507774	0.717838	0.855173	no
FBgn0026079	373.665	-0.199379	0.166412	0.345992	no
FBgn0004832	249.998	0.0551174	0.72482	0.859785	no
FBgn0029693	649.34	-0.121738	0.279215	0.487626	no
FBgn0000179	701.393	0.106601	0.451547	0.655955	no
FBgn0029709	1586.85	-0.136193	0.221844	0.420746	no
FBgn0029710	180.393	-0.00471725	0.978394	0.990685	no
FBgn0029712	89.485	-0.0640129	0.794244	0.900007	no
FBgn0029714	202.759	-0.103637	0.583996	0.762005	no
FBgn0029716	0	NA	NA	NA	no
FBgn0022768	1750.97	-0.0736955	0.466201	0.668307	no
FBgn0029715	1127.42	-0.117001	0.307731	0.51812	no
FBgn0029713	165.913	0.0794556	0.687407	0.835222	no
FBgn0003210	1429.4	-0.287608	0.00191565	0.0105969	no
FBgn0052773	6.68865	0.102917	0.906078	0.956788	no
FBgn0011760	17530.8	0.312544	0.00150611	0.00865047	no
FBgn0028325	10971.6	-0.225992	0.00241462	0.0128646	no
FBgn0029722	42.0956	1.02664	0.00488021	0.0231859	no
FBgn0029727	8.33407	0.546908	0.504365	0.699137	no
FBgn0029729	0	NA	NA	NA	no
FBgn0029730	1.46434	0.353155	0.867193	NA	no
FBgn0029733	17.1503	-0.822719	0.275132	0.483901	no
FBgn0052772	1705.16	0.178367	0.202383	0.393823	no
FBgn0029737	1168.66	-0.321764	0.0134992	0.0530815	no
FBgn0004368	2579.68	0.315626	0.0111298	0.0456006	no
FBgn0029740	0	NA	NA	NA	no
FBgn0061196	0.732995	3.03748	0.444044	NA	no
FBgn0029728	33.7312	-0.187882	0.690447	0.837113	no
FBgn0029726	2.99751	-0.219679	0.85634	0.930636	no
FBgn0029725	0.732995	3.03748	0.444044	NA	no
FBgn0025679	0.159291	-0.879378	0.829371	NA	no
FBgn0029724	2.35642	0.94314	0.603827	NA	no
FBgn0029745	0.495559	2.48402	0.534306	NA	no
FBgn0029746	0	NA	NA	NA	no
FBgn0003449	615.167	0.0539354	0.641559	0.80229	no
FBgn0029753	0	NA	NA	NA	no
FBgn0029755	211.051	-0.0719212	0.695269	0.839866	no
FBgn0014024	844.351	-0.204718	0.0725183	0.193003	no
FBgn0029754	2.82303	0.23172	0.894947	0.951564	no
FBgn0029752	4.51667	1.88449	0.103727	0.248899	no
FBgn0029751	2.73131	3.89081	0.0615353	0.17148	no
FBgn0029750	8.03683	0.717959	0.437583	0.642891	no
FBgn0029747	6.15629	1.13303	0.242629	0.446604	no
FBgn0052767	2476.74	0.329325	0.00260147	0.0137549	no
FBgn0026751	237.273	-0.0918603	0.634942	0.7975	no
FBgn0029765	493.153	-1.37214	3.13e-15	1.29e-13	no
FBgn0029766	884.432	-0.165781	0.507308	0.700846	no
FBgn0029768	716.489	0.245702	0.0553923	0.158652	no
FBgn0029770	0.98956	3.48161	0.255159	NA	no
FBgn0029771	547.043	-0.149885	0.190712	0.379004	no
FBgn0026702	70.2637	-0.252138	0.397301	0.604626	no
FBgn0004687	3172.9	0.119815	0.268871	0.476672	no
FBgn0029778	232.171	-0.20763	0.187291	0.374351	no
FBgn0052762	0.549747	2.62032	0.511264	NA	no
FBgn0029769	481.052	-1.26529	1.45e-11	4.05e-10	no
FBgn0029762	747.725	-0.137886	0.403597	0.61099	no
FBgn0029756	417.173	0.057841	0.682384	0.832191	no
FBgn0028474	1323.66	0.367846	0.000132676	0.00106647	no
FBgn0029785	9982.95	-0.322033	0.00368077	0.018379	no
FBgn0003747	7.26347	2.22217	0.0337377	0.109177	no
FBgn0000394	614.207	-0.314656	0.0234679	0.082027	no
FBgn0029791	1024.9	-0.153719	0.229979	0.430562	no
FBgn0029795	41.173	0.50943	0.448914	0.653343	no
FBgn0029799	470.675	0.0604874	0.71274	0.85196	no
FBgn0029801	2395.94	-0.0955855	0.463605	0.666091	no
FBgn0029809	0.801594	-3.09193	0.255003	NA	no
FBgn0029810	4670.66	0.371618	0.00232967	0.0124737	no
FBgn0029811	0.165186	1.04418	0.798031	NA	no
FBgn0029812	0.492441	2.47631	0.515782	NA	no
FBgn0029814	8458.57	0.744885	6.54e-14	2.41e-12	no
FBgn0052761	1.7783	4.31825	0.0887317	NA	no
FBgn0029816	0.318583	-1.76196	0.662662	NA	no
FBgn0029817	0	NA	NA	NA	no
FBgn0029820	3605.77	-0.488209	0.000116537	0.000958921	no
FBgn0029821	14.3929	1.04885	0.106853	0.253879	no
FBgn0029822	808.091	0.0977548	0.380176	0.589467	no
FBgn0029819	1424.14	-0.0998408	0.261678	0.468159	no
FBgn0014340	242.566	-0.0261986	0.898683	0.953312	no
FBgn0029818	793.776	-0.557477	2.34e-06	2.87e-05	no
FBgn0029813	10.8105	1.67306	0.0144525	0.055945	no
FBgn0029807	4.1612	0.20676	0.83861	0.922448	no
FBgn0029804	1376.95	-0.358915	0.0138716	0.0541741	no
FBgn0013987	2658.92	-0.0786632	0.35192	0.563347	no
FBgn0029800	195.098	0.305656	0.0679853	0.184338	no
FBgn0261383	1204.74	0.163745	0.192508	0.381378	no
FBgn0052758	2730.63	0.104638	0.261127	0.467526	no
FBgn0053080	2281.43	-1.25902	5.1e-17	2.47e-15	no
FBgn0027564	579.291	-0.244202	0.0655756	0.179737	no
FBgn0029789	843.207	0.324611	0.00328907	0.0167622	no
FBgn0046687	413.287	-0.112993	0.721308	0.857851	no
FBgn0015794	953.088	0.0426336	0.704526	0.846646	no
FBgn0029783	10.5229	-0.819435	0.402412	0.610054	no
FBgn0029824	1174.3	-0.034536	0.76491	0.881742	no
FBgn0029825	210.178	0.396972	0.0260947	0.0892084	no
FBgn0052756	238.908	0.436607	0.0085944	0.037004	no
FBgn0029826	269.81	0.753933	0.0326467	0.106301	no
FBgn0052755	58.7117	-0.535774	0.153178	0.327382	no
FBgn0029827	125.642	1.01008	0.386391	0.595562	no
FBgn0029828	952.578	-1.16539	1.91e-12	5.89e-11	no
FBgn0029830	527.994	-0.731062	2.24e-06	2.77e-05	no
FBgn0029831	1760.22	-1.06996	4.19e-17	2.07e-15	no
FBgn0029833	424.43	-0.0245049	0.864414	0.935552	no
FBgn0029834	2829.01	0.463433	4.91e-06	5.68e-05	no
FBgn0029835	546.681	0.0708884	0.687907	0.835538	no
FBgn0029843	1832.76	-0.997331	1.84e-20	1.28e-18	no
FBgn0029849	1564.29	-0.404502	3.26e-05	0.000310588	no
FBgn0003514	2949.63	-0.0342429	0.685963	0.834367	no
FBgn0029848	6.39949	-0.00947523	0.991425	0.996323	no
FBgn0040069	258.501	1.97298	2.42e-07	3.61e-06	no
FBgn0052751	58.2389	7.4976	6.95e-06	7.79e-05	no
FBgn0052750	51.2602	-0.297682	0.499033	0.695036	no
FBgn0026060	6.05443	-0.195469	0.864491	0.935552	no
FBgn0029840	1329.47	-0.0333835	0.763549	0.881201	no
FBgn0029839	1266.17	0.108188	0.387789	0.596278	no
FBgn0029838	246.386	-0.0221057	0.885336	0.945777	no
FBgn0029837	3654.84	-1.17855	4.87e-34	1.13e-31	no
FBgn0003302	215.603	0.249514	0.255679	0.461749	no
FBgn0029003	449.374	-0.145943	0.239718	0.442985	no
FBgn0027546	466.197	0.417286	0.00438056	0.0212118	no
FBgn0005390	6.68924	-1.56545	0.0870587	0.219808	no
FBgn0029851	509.08	-0.347371	0.0925344	0.229525	no
FBgn0015818	253.565	-0.0629946	0.753686	0.875745	no
FBgn0029853	268.348	-0.170879	0.342295	0.553017	no
FBgn0028982	3888.36	0.128486	0.116676	0.270071	no
FBgn0029857	506.707	0.0546205	0.712378	0.851775	no
FBgn0029858	114.517	0.0474957	0.846196	0.925722	no
FBgn0029861	488.891	0.257688	0.035276	0.112665	no
FBgn0029863	527.316	-0.0894337	0.53684	0.723154	no
FBgn0029864	2072.77	0.214496	0.125278	0.284627	no
FBgn0029866	1356.3	-0.671915	5.07e-05	0.000458669	no
FBgn0029867	967.482	-0.183281	0.0977664	0.238655	no
FBgn0052748	0	NA	NA	NA	no
FBgn0029873	303.766	-0.168894	0.306424	0.516621	no
FBgn0014031	1430.45	-1.80629	1.1e-37	3.03e-35	no
FBgn0000524	345.527	-0.532006	0.000718174	0.00458247	no
FBgn0014026	22387.3	-0.204668	0.033156	0.107575	no
FBgn0029874	193.134	0.113259	0.570122	0.750513	no
FBgn0003139	747.178	0.0657777	0.537204	0.723333	no
FBgn0003655	2.40544	1.9912	0.267393	NA	no
FBgn0016974	3.41626	-0.104	0.943122	0.9742	no
FBgn0029868	4115.8	-0.201798	0.0263518	0.0899315	no
FBgn0043796	358.445	0.144636	0.306966	0.517241	no
FBgn0028685	3683.72	-0.15579	0.489123	0.687755	no
FBgn0026015	727.41	-0.0570253	0.640946	0.801961	no
FBgn0029856	28.4058	1.46303	0.000952221	0.00584302	no
FBgn0031281	230.899	-0.0268791	0.8834	0.945031	no
FBgn0000442	8.45798	-1.98934	0.0140699	0.0547788	no
FBgn0026438	9980.59	0.315595	0.00115769	0.00690672	no
FBgn0040106	0	NA	NA	NA	no
FBgn0004611	6768.34	0.344612	0.000101054	0.000853452	no
FBgn0053127	414.601	0.739467	0.516577	0.706793	no
FBgn0000061	27.4449	0.0115001	0.98071	0.99198	no
FBgn0003278	182.457	-0.445565	0.0352425	0.112611	no
FBgn0002593	13643.1	-0.0104126	0.918106	0.962285	no
FBgn0031254	25.8771	0.156205	0.766114	0.882412	no
FBgn0031255	53.8474	-0.305783	0.419565	0.625415	no
FBgn0004583	1164.36	-0.352972	0.0201303	0.0725658	no
FBgn0031256	830.441	-0.564422	0.000223239	0.00167098	no
FBgn0031257	952.422	0.340126	0.0182369	0.0672129	no
FBgn0027592	509.106	0.0433658	0.760353	0.879912	no
FBgn0003963	430.044	0.105133	0.399228	0.606625	no
FBgn0031263	6.75751	0.403152	0.672636	0.824996	no
FBgn0031265	178.594	-0.396313	0.0691444	0.186584	no
FBgn0031266	1268.22	-0.0311912	0.752848	0.875637	no
FBgn0031268	416.681	-0.38714	0.00838204	0.0362213	no
FBgn0023489	755.272	0.0160947	0.902365	0.955109	no
FBgn0010323	35.0833	0.559559	0.157383	0.333482	no
FBgn0013323	20.7782	-0.0733233	0.883459	0.945031	no
FBgn0031267	146.031	-0.184893	0.471305	0.672993	no
FBgn0021874	189.786	-0.360576	0.0435519	0.132286	no
FBgn0031264	418.403	1.20767	1.37e-15	5.83e-14	no
FBgn0005660	45.6048	0.505975	0.119424	0.274619	no
FBgn0031260	1450.3	-0.13857	0.464621	0.667076	no
FBgn0010602	1922.9	-0.0436166	0.655162	0.812277	no
FBgn0043364	2354.46	0.37957	0.00100205	0.00611709	no
FBgn0031258	1113.22	0.23644	0.0354196	0.113062	no
FBgn0015924	3483.83	-0.248761	0.00446987	0.0215825	no
FBgn0031253	136.938	0.206312	0.405317	0.612811	no
FBgn0031252	11.6992	-0.851596	0.36923	0.580567	no
FBgn0031251	2789.19	0.585688	0.205835	0.398976	no
FBgn0031250	26.9493	-1.3859	0.00938614	0.0396918	no
FBgn0051921	6.38108	-1.09649	0.198492	0.389716	no
FBgn0031249	10.9522	-0.321797	0.751808	0.875152	no
FBgn0031248	129.711	1.6424	0.123201	0.281207	no
FBgn0067779	1145.54	0.175837	0.0861984	0.21818	no
FBgn0031213	1701.7	-0.109098	0.256303	0.462605	no
FBgn0031214	91.5987	1.18332	0.000574782	0.00378366	no
FBgn0031216	3206.68	0.49851	3.5e-06	4.16e-05	no
FBgn0031217	535.112	-0.164889	0.375035	0.585518	no
FBgn0001142	8268.96	-0.884267	2.24e-17	1.14e-15	no
FBgn0031224	362.724	0.13354	0.48329	0.683403	no
FBgn0031228	2208.2	0.0311934	0.71482	0.853369	no
FBgn0031229	784.91	-0.108845	0.351646	0.563185	no
FBgn0031231	544.384	-0.0962542	0.526835	0.715194	no
FBgn0031233	762.135	-0.126089	0.320222	0.530895	no
FBgn0031235	0.487347	-0.819689	0.802587	NA	no
FBgn0031240	91.889	0.234173	0.328639	0.539566	no
FBgn0003444	274.021	-0.217187	0.259632	0.465633	no
FBgn0031247	134.755	0.25495	0.246718	0.451904	no
FBgn0024352	1708.2	0.426317	0.000859879	0.00535212	no
FBgn0020622	1517.78	0.0326505	0.714396	0.85297	no
FBgn0017457	445.646	-0.0355094	0.782767	0.89338	no
FBgn0025686	24.9094	-0.436269	0.333033	0.543183	no
FBgn0031245	1454.29	0.23746	0.153174	0.327382	no
FBgn0031244	311.312	-0.367206	0.0105753	0.0437828	no
FBgn0031238	298.1	0.0338571	0.840306	0.923207	no
FBgn0031239	1103.31	0.195967	0.121032	0.277445	no
FBgn0031232	106.131	0.436301	0.0990742	0.241004	no
FBgn0031227	57.3799	-0.565162	0.0735277	0.195081	no
FBgn0051974	1383.63	0.00291749	0.99055	0.995847	no
FBgn0051975	0	NA	NA	NA	no
FBgn0051976	0	NA	NA	NA	no
FBgn0031219	19.0867	1.25359	0.0309504	0.101955	no
FBgn0026787	896.192	0.228372	0.0285111	0.0956386	no
FBgn0051973	8117.99	0.211008	0.116162	0.26925	no
FBgn0031209	6.74346	0.2615	0.799733	0.902152	no
FBgn0002121	1848.8	0.152593	0.189626	0.377437	no
FBgn0036970	20.6612	-0.483397	0.351114	0.562893	no
FBgn0036974	3467.07	-0.0387766	0.619159	0.788693	no
FBgn0036975	4237.31	-0.679368	4.8e-05	0.00043625	no
FBgn0024887	330.442	-0.0261288	0.860284	0.933129	no
FBgn0036977	2.11628	-2.41217	0.212353	NA	no
FBgn0001259	191.39	-0.0394593	0.882956	0.94492	no
FBgn0036979	15.9898	0.507279	0.377602	0.587655	no
FBgn0036980	2806.08	-0.0633233	0.465474	0.667779	no
FBgn0036985	363.125	-0.367003	0.0556867	0.159226	no
FBgn0036991	242.833	0.142861	0.386249	0.595532	no
FBgn0036993	794.515	-0.527094	4.92e-06	5.69e-05	no
FBgn0036996	329.016	-2.38281	NA	NA	no
FBgn0036997	698.277	-1.40847	5.25e-10	1.21e-08	no
FBgn0036998	191.89	0.398577	0.0919115	0.228458	no
FBgn0036999	368.935	0.0112208	0.944983	0.974779	no
FBgn0037001	9642.27	-0.100167	0.354077	0.56573	no
FBgn0052425	3922.42	-0.287103	0.00383103	0.0190171	no
FBgn0037003	6.95663	2.6344	0.00620524	0.0281385	no
FBgn0037004	5.99596	1.45042	0.103187	0.248056	no
FBgn0037005	14.5746	1.39142	0.0466817	0.139554	no
FBgn0037009	391.321	-0.337753	0.0338227	0.109319	no
FBgn0037011	411.065	-0.180265	0.229534	0.429864	no
FBgn0037013	12.9492	0.916438	0.205131	0.397742	no
FBgn0001323	573.911	-0.231465	0.211065	0.406851	no
FBgn0037012	458.732	0.55593	0.0011738	0.00698343	no
FBgn0037008	229.16	-0.130609	0.412734	0.619369	no
FBgn0037007	4275.76	0.043891	0.802675	0.903391	no
FBgn0037000	305.019	-0.822661	1.33e-05	0.000139892	no
FBgn0052428	1020.31	0.320675	0.0790901	0.204968	no
FBgn0036995	208.068	-3.65912	1.05e-18	6.09e-17	no
FBgn0036994	135.61	0.00626401	0.975884	0.989773	no
FBgn0036992	4270.93	-1.11079	1.06e-11	2.99e-10	no
FBgn0036990	303.078	0.195182	0.203628	0.39567	no
FBgn0029158	832.596	0.0322539	0.77594	0.887891	no
FBgn0036988	593.958	-0.355882	0.00570331	0.0262747	no
FBgn0036987	251.417	0.15727	0.39792	0.605117	no
FBgn0036986	1114.87	-0.0529745	0.678914	0.829325	no
FBgn0036984	1429.72	-0.0055156	0.957528	0.980448	no
FBgn0028978	618.947	-0.297495	0.0241706	0.08384	no
FBgn0027565	487.593	0.217701	0.152742	0.326857	no
FBgn0001247	3000.69	0.255103	0.0019424	0.0107134	no
FBgn0036978	4.24078	0.945151	0.520483	0.70966	no
FBgn0036973	195.173	-0.168725	0.428072	0.633605	no
FBgn0037014	85.8795	-0.0315498	0.91887	0.962745	no
FBgn0037016	607.365	-0.0801779	0.549896	0.733999	no
FBgn0040634	73.4367	0.436474	0.180363	0.36476	no
FBgn0016696	8417.29	0.296071	0.00559569	0.0258896	no
FBgn0037020	618.054	0.117133	0.482614	0.683098	no
FBgn0037024	1124.15	-0.20029	0.246346	0.451571	no
FBgn0037025	64.1718	-1.39732	4.05e-06	4.74e-05	no
FBgn0037027	1370.92	0.00957656	0.927131	0.966638	no
FBgn0037030	0.495559	2.48402	0.534306	NA	no
FBgn0040636	43.9348	-0.37405	0.368546	0.580242	no
FBgn0037031	460.038	0.295695	0.0389844	0.121752	no
FBgn0040637	5531.68	0.649036	1.39e-05	0.000144889	no
FBgn0037035	20.797	-1.31364	0.0203666	0.0733062	no
FBgn0011591	1375.46	-0.119967	0.394215	0.601863	no
FBgn0052432	6007.73	0.120259	0.187265	0.374351	no
FBgn0027055	604.378	-0.1616	0.318908	0.529715	no
FBgn0037026	702.866	0.0122043	0.91961	0.962754	no
FBgn0037023	2.78949	2.94561	0.144035	0.313349	no
FBgn0027364	19.7442	0.246019	0.655223	0.812277	no
FBgn0037022	0	NA	NA	NA	no
FBgn0037021	1247.48	0.109146	0.287486	0.497071	no
FBgn0037019	353.805	-0.433132	0.0297508	0.0989662	no
FBgn0037018	395.468	0.0623653	0.670776	0.823458	no
FBgn0037017	245.924	-0.152477	0.417732	0.623645	no
FBgn0045474	10.5987	0.0760108	0.916788	0.961669	no
FBgn0037015	1142.41	0.351854	0.00695471	0.0309812	no
FBgn0001320	491.313	-0.0378748	0.837747	0.921934	no
FBgn0037037	0.490451	0.927903	0.811788	NA	no
FBgn0053283	1.82297	-0.712126	0.659477	NA	no
FBgn0037042	0.981243	0.0397837	0.988101	NA	no
FBgn0037044	296.901	0.162576	0.264249	0.471408	no
FBgn0028402	268.08	-0.264131	0.181753	0.366785	no
FBgn0026179	5803.46	0.0149381	0.879153	0.943748	no
FBgn0053284	0	NA	NA	NA	no
FBgn0037050	607.831	0.187878	0.143676	0.312829	no
FBgn0037057	1433.84	-1.49541	5.85e-20	3.9e-18	no
FBgn0037060	1832.84	0.120836	0.232997	0.434633	no
FBgn0028427	1451.59	-0.000792691	0.994133	0.997332	no
FBgn0004865	1637.65	0.206628	0.0683281	0.185056	no
FBgn0037061	165.928	0.252624	0.203279	0.395185	no
FBgn0037059	0.159291	-0.879378	0.829371	NA	no
FBgn0053056	1320.1	-0.669513	1.5e-10	3.67e-09	no
FBgn0053054	36.6807	-0.330103	0.471498	0.673025	no
FBgn0041100	56.9608	-0.380079	0.196781	0.38719	no
FBgn0024150	1091.76	0.39857	0.000995148	0.00608437	no
FBgn0037051	1575.28	0.0601046	0.550864	0.73463	no
FBgn0020294	2355.19	0.672498	4.47e-06	5.19e-05	no
FBgn0053285	1.68487	4.24724	0.0455645	NA	no
FBgn0037045	190.846	-0.582015	0.0341694	0.11014	no
FBgn0003415	4287.69	0.321132	0.00451476	0.0217284	no
FBgn0053286	14.7116	0.237706	0.685779	0.834367	no
FBgn0053287	0.32372	-1.78201	0.658922	NA	no
FBgn0037040	1.459	0.359903	0.882245	NA	no
FBgn0037039	0.183249	1.04418	0.798031	NA	no
FBgn0037038	0	NA	NA	NA	no
FBgn0037036	0.328383	0.0824027	0.983888	NA	no
FBgn0037068	3.60019	0.824547	0.566118	0.747403	no
FBgn0037069	21.51	0.0276141	0.961968	0.982496	no
FBgn0037071	454.831	-0.354481	0.0205415	0.0738461	no
FBgn0037073	559.205	-0.217382	0.12675	0.287105	no
FBgn0052436	22.5735	1.21423	0.0550106	0.157894	no
FBgn0052437	0	NA	NA	NA	no
FBgn0052440	0	NA	NA	NA	no
FBgn0053288	107.083	-0.327209	0.235135	0.437037	no
FBgn0005694	1946.72	0.112876	0.240716	0.444275	no
FBgn0037087	251.358	0.179135	0.264758	0.472101	no
FBgn0037090	1185.26	-0.611721	0.00362925	0.0182062	no
FBgn0037092	857.703	0.24159	0.0244087	0.0845173	no
FBgn0037093	1673.12	0.159976	0.104137	0.249578	no
FBgn0037094	5825.12	-0.183605	0.166114	0.345555	no
FBgn0053289	10.2095	-1.30305	0.0758513	0.199335	no
FBgn0015283	4958.84	-0.255575	0.197335	0.388087	no
FBgn0028663	2487.59	0.495331	0.000371113	0.00259429	no
FBgn0053290	0.695311	2.96394	0.295948	NA	no
FBgn0037101	1.17843	1.4142	0.571057	NA	no
FBgn0052438	423.831	0.149664	0.253418	0.459103	no
FBgn0052441	1674.22	-0.185695	0.0558861	0.159719	no
FBgn0037102	606.68	0.0861941	0.526003	0.714522	no
FBgn0037099	0.960885	-3.35356	0.195291	NA	no
FBgn0037098	4815.43	0.212719	0.014046	0.0547112	no
FBgn0029152	1613.19	0.0309009	0.761239	0.880254	no
FBgn0026371	104.62	0.363429	0.112287	0.262635	no
FBgn0015239	1073.25	-0.0666408	0.621827	0.790052	no
FBgn0037086	74.6176	0.747972	0.0269611	0.0914577	no
FBgn0037085	83.184	0.672286	0.0388365	0.121418	no
FBgn0014143	130.274	0.363708	0.10175	0.245897	no
FBgn0037082	178.433	0.129297	0.516729	0.706793	no
FBgn0037081	872.535	0.0897434	0.514305	0.705664	no
FBgn0002842	1.72774	1.3517	0.496933	NA	no
FBgn0037078	5.18208	-0.887151	0.428329	0.633696	no
FBgn0037076	227.01	1.07678	1.82e-09	3.88e-08	no
FBgn0037074	3970.76	-0.00328074	0.968548	0.986108	no
FBgn0003042	736.459	0.214852	0.0806575	0.208013	no
FBgn0037070	5.02591	-2.67618	0.0233972	0.0818765	no
FBgn0037067	8.92122	-0.673532	0.406541	0.613644	no
FBgn0037065	400.402	1.2028	0.19146	0.379937	no
FBgn0027945	1184.26	-1.82882	1.91e-63	2.51e-60	no
FBgn0037064	17.0123	-0.395594	0.452852	0.657096	no
FBgn0037063	2148.17	0.0291383	0.768793	0.883663	no
FBgn0037106	141.999	-0.129244	0.584451	0.76243	no
FBgn0037108	1309.8	0.0747606	0.463308	0.66592	no
FBgn0037110	340.226	0.130551	0.547239	0.73162	no
FBgn0043783	4149.86	-0.865007	1.58e-06	2.01e-05	no
FBgn0052445	0.160524	-0.879378	0.829371	NA	no
FBgn0052446	1456.09	0.0242282	0.786636	0.895977	no
FBgn0037115	7.97785	0.09225	0.932326	0.969557	no
FBgn0037117	771.069	0.053992	0.670231	0.823201	no
FBgn0037121	164.083	-0.114144	0.550296	0.734368	no
FBgn0037125	5.59769	2.94833	0.438276	0.643671	no
FBgn0037128	231.143	0.445773	0.673149	0.825346	no
FBgn0037131	17.8555	-0.550415	0.361585	0.573627	no
FBgn0037133	0.667018	0.117995	0.968671	NA	no
FBgn0000560	45.1001	-0.418789	0.338496	0.548453	no
FBgn0022936	100.191	-0.131188	0.590333	0.767294	no
FBgn0037134	833.086	0.327163	0.0150428	0.0577956	no
FBgn0037135	5488.54	-0.291124	0.000123199	0.00100329	no
FBgn0037139	1.93484	1.56384	0.440605	NA	no
FBgn0037138	13201.1	0.221009	0.00698032	0.0310589	no
FBgn0046301	606.595	-0.0588664	0.634402	0.797394	no
FBgn0052448	51.6291	-0.0997795	0.759342	0.879354	no
FBgn0037130	1575.41	-0.102141	0.313961	0.524848	no
FBgn0037129	209.227	0.271766	0.74987	0.874012	no
FBgn0037127	46.9161	-0.281002	0.544637	0.730023	no
FBgn0037126	155.551	0.136189	0.552781	0.736253	no
FBgn0037124	1.96722	-2.16381	0.335582	NA	no
FBgn0037123	57.443	1.31285	0.288735	0.497704	no
FBgn0037122	7.0566	2.65058	0.0106239	0.04395	no
FBgn0037120	1482.65	0.146468	0.153805	0.328426	no
FBgn0052447	58.8408	-0.016222	0.964233	0.983575	no
FBgn0037116	1362.95	0.0685835	0.510181	0.702965	no
FBgn0037114	9.44904	0.534295	0.506185	0.699859	no
FBgn0037109	1476.38	0.0992955	0.355848	0.567566	no
FBgn0037107	1562.8	0.312065	0.0211237	0.075481	no
FBgn0037105	343.984	-0.126083	0.434693	0.639912	no
FBgn0037140	656.234	-1.30388	3.34e-26	3.96e-24	no
FBgn0037142	1560.9	0.0755029	0.427246	0.632675	no
FBgn0037143	0	NA	NA	NA	no
FBgn0037144	190.031	-0.144752	0.699297	0.842781	no
FBgn0029091	515.132	1.25658	0.0896458	0.224475	no
FBgn0037146	17921.1	-1.20223	6.89e-12	1.98e-10	no
FBgn0000045	3977.7	0.0356931	0.864408	0.935552	no
FBgn0004514	683.926	0.146738	0.243966	0.448387	no
FBgn0037149	43.9176	0.238353	0.51817	0.707512	no
FBgn0000100	16745.1	-0.102672	0.352996	0.564384	no
FBgn0004414	0.183249	1.04418	0.798031	NA	no
FBgn0037151	118.853	0.416107	0.198567	0.389793	no
FBgn0037150	364.383	-0.229422	0.0991766	0.241204	no
FBgn0027532	1829.97	0.0576462	0.506097	0.699859	no
FBgn0037147	0.326392	-1.79234	0.656998	NA	no
FBgn0037141	94.0246	-0.271181	0.31813	0.529204	no
FBgn0052449	1.46201	-0.269881	0.880688	NA	no
FBgn0015075	384.088	-0.279323	0.0783269	0.203525	no
FBgn0004179	9498.62	0.250473	0.00402748	0.0198262	no
FBgn0027086	1319.33	-0.174221	0.135098	0.299664	no
FBgn0052450	1.46696	-1.77966	0.466836	NA	no
FBgn0037162	1.61278	-2.98229	0.133773	NA	no
FBgn0037164	348.109	-0.434705	0.00590004	0.0270374	no
FBgn0037165	28.6061	-0.537622	0.203708	0.395758	no
FBgn0037166	704.897	-1.0906	0.000243234	0.00180355	no
FBgn0037167	280.189	-0.507598	0.0535542	0.155112	no
FBgn0037163	2994.05	-0.51233	5.52e-10	1.27e-08	no
FBgn0004449	9828.71	0.166798	0.0587554	0.165563	no
FBgn0011771	1073.87	-0.0599867	0.531956	0.71949	no
FBgn0037156	268.483	0.300862	0.0761863	0.199941	no
FBgn0028500	3076.28	-0.0952359	0.349545	0.561374	no
FBgn0037169	0.160524	-0.879378	0.829371	NA	no
FBgn0037170	1.45558	-0.956092	0.696894	NA	no
FBgn0037172	0.160524	-0.879378	0.829371	NA	no
FBgn0037174	67.9875	-0.677501	0.175885	0.359135	no
FBgn0037176	2.64443	0.7747	0.666107	0.820533	no
FBgn0037179	0	NA	NA	NA	no
FBgn0037180	0	NA	NA	NA	no
FBgn0052453	0	NA	NA	NA	no
FBgn0037181	18.9091	-0.275195	0.705711	0.847431	no
FBgn0052452	171.52	-0.30241	0.154954	0.329868	no
FBgn0037185	123.274	-0.0752923	0.73017	0.862419	no
FBgn0260481	21.6832	0.580648	0.356555	0.568388	no
FBgn0037188	894.699	0.234203	0.0225358	0.0793541	no
FBgn0052451	12950.9	0.187129	0.035436	0.113084	no
FBgn0037191	40.628	5.95538	1.23e-13	4.37e-12	no
FBgn0010830	492.845	0.0137738	0.919296	0.962754	no
FBgn0037186	429.978	-1.80889	6.93e-22	5.59e-20	no
FBgn0037184	293.603	0.0895776	0.595942	0.771569	no
FBgn0037183	3.40421	0.430628	0.772463	0.885921	no
FBgn0037182	1538.59	-0.0395539	0.732744	0.863823	no
FBgn0037178	0	NA	NA	NA	no
FBgn0037177	0	NA	NA	NA	no
FBgn0037175	0	NA	NA	NA	no
FBgn0037171	134.523	0.789153	0.000532892	0.00353937	no
FBgn0037195	9.14545	0.556991	0.445549	0.649841	no
FBgn0037197	8.48607	0.369452	0.735784	0.866362	no
FBgn0053169	188.41	0.66687	0.0117383	0.04747	no
FBgn0037200	0.163196	-0.879378	0.829371	NA	no
FBgn0037202	49.5422	0.0722591	0.833294	0.919923	no
FBgn0037203	1282.81	-0.00638217	0.981014	0.99198	no
FBgn0037204	0.985601	-0.881815	0.746149	NA	no
FBgn0037205	1.72528	1.35674	0.495357	NA	no
FBgn0037206	383.15	0.414667	0.00339992	0.0172382	no
FBgn0037207	303.995	-0.757325	1.64e-06	2.07e-05	no
FBgn0052457	0.813308	-3.11078	0.338416	NA	no
FBgn0052461	2.90738	-2.27252	0.152928	0.327049	no
FBgn0044324	1706.1	0.209592	0.0367814	0.116219	no
FBgn0010348	6677.52	0.0426162	0.585322	0.763399	no
FBgn0020518	0.318583	-1.76196	0.662662	NA	no
FBgn0037199	978.927	-0.182519	0.0913732	0.22752	no
FBgn0052459	7.01591	1.07073	0.259637	0.465633	no
FBgn0052462	0	NA	NA	NA	no
FBgn0052460	0.163627	1.04418	0.798031	NA	no
FBgn0037397	0	NA	NA	NA	no
FBgn0046878	86.0411	0.369982	0.315858	0.527083	no
FBgn0037402	2.43805	-1.38423	0.449099	NA	no
FBgn0037405	5.42741	-0.0383567	0.975286	0.989773	no
FBgn0037406	0.674131	2.92509	0.394401	NA	no
FBgn0051562	0.163196	-0.879378	0.829371	NA	no
FBgn0037408	228.517	0.348422	0.0414486	0.127433	no
FBgn0037409	179.661	-0.192156	0.457275	0.660863	no
FBgn0037410	737.222	-1.95411	0.0603291	0.169033	no
FBgn0037411	12.2599	-3.45974	5.31e-05	0.000478227	no
FBgn0037413	1.47057	1.0327	0.612416	NA	no
FBgn0027527	5.1001	-0.022584	0.980815	0.99198	no
FBgn0037415	112.093	-1.61915	0.00271839	0.0142902	no
FBgn0037419	6.57728	1.44024	0.105028	0.251094	no
FBgn0037421	5.19788	0.191748	0.873589	0.940428	no
FBgn0037422	1.874	0.38248	0.839203	NA	no
FBgn0040279	0.327255	1.88906	0.640286	NA	no
FBgn0037424	7.06217	-0.252007	0.80933	0.906412	no
FBgn0051561	0	NA	NA	NA	no
FBgn0051560	0	NA	NA	NA	no
FBgn0037427	22.0997	-0.524183	0.367949	0.579533	no
FBgn0037428	1.16504	1.39507	0.585816	NA	no
FBgn0037420	39.2256	-0.00350635	0.996041	0.998582	no
FBgn0037418	0.645199	-1.39472	0.697001	NA	no
FBgn0037412	9.81029	-0.0582874	0.936403	0.971119	no
FBgn0051559	11.1345	-0.806289	0.233503	0.435077	no
FBgn0046875	311.768	-0.0114706	0.961826	0.982496	no
FBgn0046876	56.856	-1.62124	1.78e-05	0.000180383	no
FBgn0026077	8683.62	-0.100564	0.687299	0.835177	no
FBgn0037399	6.2746	-0.388167	0.751107	0.874938	no
FBgn0037398	7.26185	-0.315202	0.682558	0.832232	no
FBgn0037396	101.355	-1.47826	0.000102684	0.000864137	no
FBgn0037374	1211.35	0.0681991	0.54032	0.726423	no
FBgn0037375	1269.44	0.255702	0.0355445	0.113339	no
FBgn0028690	4929.03	-0.197859	0.412668	0.619369	no
FBgn0037377	211.968	-0.123109	0.474784	0.676331	no
FBgn0037379	799.314	0.0335127	0.785127	0.894775	no
FBgn0037384	186.288	-0.0208119	0.911611	0.959189	no
FBgn0037386	772.623	-0.398375	0.107913	0.255476	no
FBgn0037387	10841.7	-0.351935	0.00211951	0.0115414	no
FBgn0037388	3.22237	1.59079	0.351604	0.563185	no
FBgn0037389	1.3195	2.74404	0.35316	NA	no
FBgn0028436	225.839	0.137797	0.393754	0.601314	no
FBgn0037395	0.658756	1.52346	0.668051	NA	no
FBgn0003261	18290.3	-0.010629	0.89641	0.95235	no
FBgn0010403	2534.76	-0.74464	0.37236	0.58307	no
FBgn0011281	5466.18	-1.05059	0.219274	0.417512	no
FBgn0040679	0	NA	NA	NA	no
FBgn0037391	2186.74	-0.0198442	0.89527	0.951736	no
FBgn0029088	1338.97	0.0860588	0.364851	0.576739	no
FBgn0037383	248.022	-0.360292	0.0905643	0.226105	no
FBgn0037382	428.577	-0.206743	0.193388	0.382611	no
FBgn0037378	486.102	-0.146499	0.533418	0.720627	no
FBgn0037376	488.233	-0.121988	0.373126	0.583661	no
FBgn0037372	227.227	0.12633	0.51082	0.703149	no
FBgn0037329	1193.05	-0.0802386	0.450605	0.6552	no
FBgn0011715	503.947	-0.0671164	0.619126	0.788693	no
FBgn0037332	1111.29	0.294636	0.00953982	0.0402268	no
FBgn0051550	2979.82	0.244288	0.0255554	0.0876428	no
FBgn0010051	5209.52	0.000868343	0.993535	0.996985	no
FBgn0037338	113.503	0.222974	0.375658	0.586143	no
FBgn0037341	1521.08	-0.253147	0.0154376	0.0589876	no
FBgn0041191	1649	-0.0670908	0.457265	0.660863	no
FBgn0037345	76.9897	0.160056	0.526691	0.715109	no
FBgn0037347	838.926	0.165968	0.111253	0.261243	no
FBgn0019637	0	NA	NA	NA	no
FBgn0037351	14728	-0.194758	0.0490273	0.14474	no
FBgn0051551	0.319815	-1.76679	0.661759	NA	no
FBgn0051549	515.465	-0.456383	0.010425	0.0432666	no
FBgn0037354	1228.77	0.0177705	0.948179	0.975801	no
FBgn0037356	637.874	-0.236212	0.0491199	0.144926	no
FBgn0037359	83.7208	-0.0542195	0.873688	0.940428	no
FBgn0046222	336.973	-0.157036	0.312052	0.522763	no
FBgn0037363	4003.8	0.0712048	0.510415	0.702999	no
FBgn0037368	80.5571	-0.0759918	0.779314	0.890892	no
FBgn0037370	460.022	-0.691415	3.46e-08	6.04e-07	no
FBgn0027497	1760.73	-0.0492788	0.609282	0.7815	no
FBgn0037371	414.316	-0.0699512	0.614438	0.785465	no
FBgn0037369	216.071	-0.525787	0.00930878	0.039435	no
FBgn0004878	13.043	-4.61658	5.6e-06	6.39e-05	no
FBgn0037365	2.72668	1.68973	0.213517	0.410508	no
FBgn0037364	129.134	-0.468916	0.031237	0.102614	no
FBgn0010772	4375.79	0.204113	0.0628472	0.174316	no
FBgn0037360	1614.12	-0.000775958	0.993826	0.997193	no
FBgn0037358	2381.66	0.0077228	0.939765	0.97241	no
FBgn0027951	2496.6	0.128053	0.155436	0.330686	no
FBgn0051548	1182.14	-1.15467	6.4e-14	2.36e-12	no
FBgn0051546	11.0667	-0.218212	0.731027	0.862915	no
FBgn0044823	230.636	0.262924	0.146286	0.316997	no
FBgn0037350	84.2868	0.0659472	0.796823	0.901038	no
FBgn0017550	1369.53	0.0339613	0.732527	0.863739	no
FBgn0014366	391.841	-0.127217	0.365774	0.577412	no
FBgn0037344	3417.71	0.12668	0.150619	0.323665	no
FBgn0037342	355.059	-0.124899	0.456005	0.659731	no
FBgn0037340	237.46	-0.178923	0.262394	0.469018	no
FBgn0037339	1648.4	-0.0280469	0.756868	0.877851	no
FBgn0037336	5854.32	0.159823	0.0877057	0.221062	no
FBgn0010399	1937.24	0.366015	0.00365463	0.0182793	no
FBgn0051547	2627.2	-0.0247374	0.845679	0.9255	no
FBgn0015402	1168.98	0.026497	0.80423	0.904025	no
FBgn0025825	0	NA	NA	NA	no
FBgn0037330	393.746	0.0432199	0.760953	0.880177	no
FBgn0037328	8163.65	-0.221875	0.0160071	0.0605968	no
FBgn0037327	1669.97	0.368471	0.000351838	0.00247855	no
FBgn0037295	528.27	0.165158	0.264821	0.472143	no
FBgn0037294	16.9712	0.648442	0.241946	0.445782	no
FBgn0037297	626.376	-0.122088	0.382087	0.591347	no
FBgn0037299	717.342	-0.16844	0.122395	0.279918	no
FBgn0037301	612.847	-0.10268	0.385002	0.59446	no
FBgn0037304	64.8656	0.337558	0.250688	0.456213	no
FBgn0037310	19.7143	1.38402	0.0294789	0.0982058	no
FBgn0051542	0	NA	NA	NA	no
FBgn0003275	315.449	0.0295074	0.873101	0.940287	no
FBgn0011965	1.63306	2.03193	0.342459	NA	no
FBgn0037325	0.650543	-1.40819	0.637468	NA	no
FBgn0037323	18.4599	1.24971	0.0203492	0.0732657	no
FBgn0037322	0	NA	NA	NA	no
FBgn0001311	4158.03	-0.0415342	0.875833	0.941719	no
FBgn0037320	9.08487	-0.0736921	0.918701	0.962653	no
FBgn0037315	2804.81	-0.00730956	0.956836	0.980053	no
FBgn0037312	542.416	-0.260467	0.0789653	0.204739	no
FBgn0051538	460.152	-0.0243705	0.858755	0.932239	no
FBgn0037307	7.09657	0.531376	0.580763	0.75946	no
FBgn0037305	331.1	-0.295299	0.0428386	0.130655	no
FBgn0260462	11289.2	-0.564151	0.000470881	0.00318281	no
FBgn0053293	44.3306	-0.467472	0.176237	0.359482	no
FBgn0040208	1072.19	0.162948	0.188182	0.375572	no
FBgn0037298	5558.13	-0.731386	2.73e-08	4.82e-07	no
FBgn0037296	14.6158	-0.34607	0.595698	0.771569	no
FBgn0004913	674.197	0.0258206	0.83807	0.922203	no
FBgn0037290	2238.08	0.0170464	0.894661	0.951495	no
FBgn0037293	537.348	-0.142279	0.212316	0.408796	no
FBgn0040684	8.97167	3.05699	0.00425522	0.0207747	no
FBgn0037292	480.561	0.969698	5.66e-10	1.3e-08	no
FBgn0037291	8.28166	0.541033	0.486154	0.685767	no
FBgn0037288	5945.39	-0.24874	0.136199	0.301424	no
FBgn0004436	5942.57	0.0397082	0.703025	0.845528	no
FBgn0004183	0.637165	-2.761	0.487142	NA	no
FBgn0020280	0	NA	NA	NA	no
FBgn0037262	448.379	0.000986055	0.993996	0.997278	no
FBgn0037263	24.4259	-0.498455	0.364533	0.576606	no
FBgn0022981	0.652965	1.51842	0.610049	NA	no
FBgn0037265	699.646	0.575315	2.46e-06	3e-05	no
FBgn0010750	540.452	-0.0988497	0.45315	0.657287	no
FBgn0037279	839.235	0.272184	0.077237	0.201759	no
FBgn0037280	51.4889	-0.813951	0.0508955	0.14895	no
FBgn0037284	0.163196	-0.879378	0.829371	NA	no
FBgn0037283	0.163627	1.04418	0.798031	NA	no
FBgn0037282	839.481	0.276606	0.0141366	0.0549918	no
FBgn0026417	60.2342	-0.368391	0.330547	0.541198	no
FBgn0037276	19.7361	-0.515243	0.367268	0.579153	no
FBgn0037275	266.777	0.0442838	0.791912	0.898801	no
FBgn0027570	1864.64	-0.533742	0.000130526	0.00105283	no
FBgn0037270	3925.62	0.0195555	0.856493	0.930636	no
FBgn0040466	220.635	-0.0341903	0.850244	0.927809	no
FBgn0037261	3721.7	0.420941	8.99e-08	1.46e-06	no
FBgn0052945	0.484244	-2.36362	0.538273	NA	no
FBgn0027930	0	NA	NA	NA	no
FBgn0037232	558.317	0.0495444	0.690771	0.837262	no
FBgn0040687	0	NA	NA	NA	no
FBgn0037235	557.416	-0.446887	0.0364162	0.115404	no
FBgn0037238	4379.55	0.376705	0.000580942	0.00381997	no
FBgn0037239	3279.62	-1.00071	3.6e-16	1.67e-14	no
FBgn0037240	3004.88	-0.27452	0.00235106	0.0125769	no
FBgn0003882	911.244	-0.272201	0.013625	0.0534402	no
FBgn0037241	336.065	-0.276443	0.0613127	0.17094	no
FBgn0037244	439.223	-0.0088434	0.948658	0.975889	no
FBgn0051528	136.65	0.285337	0.305986	0.516366	no
FBgn0051525	3.50522	0.235576	0.841746	0.923992	no
FBgn0037250	1.64196	-1.91253	0.2995	NA	no
FBgn0037252	1523.59	0.157902	0.145857	0.3163	no
FBgn0037254	4.13525	-0.260011	0.796737	0.901038	no
FBgn0037255	541.062	-0.0864975	0.488526	0.687639	no
FBgn0051526	1.96459	0.554209	0.772139	NA	no
FBgn0037260	0.511631	1.00295	0.756417	NA	no
FBgn0051523	7635.81	0.126562	0.210575	0.406104	no
FBgn0051522	11212.3	0.22458	0.0697536	0.187801	no
FBgn0037251	0	NA	NA	NA	no
FBgn0037249	6560.64	-0.139226	0.0717779	0.191467	no
FBgn0037248	247.899	0.0236728	0.887099	0.946703	no
FBgn0052944	773.806	0.269055	0.0345505	0.110976	no
FBgn0037242	20.1215	-0.112198	0.834968	0.92076	no
FBgn0037236	115.516	-0.0213016	0.94683	0.97554	no
FBgn0037231	50.9375	0.000678914	0.998476	0.999438	no
FBgn0037230	5692.44	-0.67385	0.00193605	0.0106848	no
FBgn0037213	4721.8	-0.433592	0.00114872	0.00686395	no
FBgn0037215	1753.31	-0.252616	0.227675	0.427193	no
FBgn0037218	2511.12	0.19507	0.0336939	0.109082	no
FBgn0015331	459.415	-0.21923	0.0761858	0.199941	no
FBgn0010225	9501.89	-1.23351	2.21e-23	2.12e-21	no
FBgn0037223	11.9767	0.902179	0.195063	0.384704	no
FBgn0037224	1.31018	0.777661	0.755989	NA	no
FBgn0037227	8.62026	0.0695663	0.93266	0.969593	no
FBgn0041621	43.3745	-0.761199	0.0549996	0.157894	no
FBgn0037228	446.76	-1.58272	5.72e-25	5.95e-23	no
FBgn0037229	537.434	0.477681	0.00116893	0.0069601	no
FBgn0037225	297.615	0.156654	0.445774	0.65009	no
FBgn0037220	944.914	0.0436158	0.664208	0.818959	no
FBgn0051516	9.28635	-0.133417	0.885354	0.945777	no
FBgn0037217	126.194	0.083675	0.782978	0.89338	no
FBgn0000500	557.021	0.328373	0.0448876	0.135528	no
FBgn0031670	1254.15	-0.273062	0.0189929	0.0692688	no
FBgn0000299	14226.5	-0.919022	3.02e-13	1.03e-11	no
FBgn0260470	0	NA	NA	NA	no
FBgn0031676	274.59	-0.305847	0.120105	0.275639	no
FBgn0031682	435.586	-0.464152	0.000377323	0.00263083	no
FBgn0031683	2612.08	0.085008	0.376834	0.587282	no
FBgn0031684	1847.79	0.189823	0.0489135	0.144569	no
FBgn0031681	3061.93	-0.0133442	0.915728	0.961152	no
FBgn0028694	3731.24	-0.269361	0.289361	0.498277	no
FBgn0031678	26.9988	-1.08287	0.0107821	0.0445145	no
FBgn0031677	0	NA	NA	NA	no
FBgn0022023	3133.83	-0.0893923	0.333521	0.543254	no
FBgn0031675	453.433	0.25579	0.0478964	0.142201	no
FBgn0031673	1132.66	0.139553	0.179647	0.363497	no
FBgn0016075	9518.28	-0.996738	1.02e-14	4.03e-13	no
FBgn0031668	0	NA	NA	NA	no
FBgn0053113	16317.9	-0.158228	0.151351	0.324834	no
FBgn0051971	0	NA	NA	NA	no
FBgn0046776	64.5988	0.827989	0.0710336	0.18998	no
FBgn0031693	804.342	-1.46567	3.09e-11	8.32e-10	no
FBgn0031694	263.763	-2.92594	2.2e-35	5.42e-33	no
FBgn0031695	410.237	-0.137803	0.546019	0.731049	no
FBgn0031696	669.87	0.117438	0.33341	0.543254	no
FBgn0016076	3128.38	-0.321065	0.0241559	0.0838137	no
FBgn0015031	5614.39	-0.229345	0.0265668	0.0905088	no
FBgn0031701	11.1293	-4.99376	4.41e-05	0.000406814	no
FBgn0016920	229.585	0.285487	0.11654	0.269915	no
FBgn0016660	135.693	-0.675053	0.00914879	0.0388823	no
FBgn0031703	996.951	-0.359747	0.0782717	0.203524	no
FBgn0031702	1178.21	-1.57696	1.44e-35	3.63e-33	no
FBgn0031700	294.784	0.671533	0.000213925	0.00161011	no
FBgn0031698	2212.94	0.174017	0.105132	0.2511	no
FBgn0031697	721.524	0.408325	0.000596034	0.00389973	no
FBgn0000228	2007.91	-0.0232869	0.820595	0.912443	no
FBgn0003716	2325.03	-0.0568789	0.525572	0.714163	no
FBgn0051914	0	NA	NA	NA	no
FBgn0031707	22.4244	-0.917875	0.0830133	0.212125	no
FBgn0000318	1022.61	0.125853	0.465938	0.668162	no
FBgn0031711	441.968	-0.556379	0.000153518	0.00120625	no
FBgn0051989	260.626	-0.352923	0.0185213	0.0680281	no
FBgn0051648	183.593	-0.801263	3.76e-05	0.000351759	no
FBgn0051915	300.474	-1.04042	1.41e-11	3.94e-10	no
FBgn0002525	889.055	0.0804613	0.467135	0.669296	no
FBgn0031717	535.909	-0.423319	0.00105802	0.00638641	no
FBgn0031719	0	NA	NA	NA	no
FBgn0031721	3.0049	1.09025	0.421242	0.626969	no
FBgn0004620	363.055	0.269922	0.176418	0.359782	no
FBgn0041719	0	NA	NA	NA	no
FBgn0031724	1.63189	0.0333899	0.986186	NA	no
FBgn0031728	7.00069	-0.998784	0.321078	0.531868	no
FBgn0031729	0	NA	NA	NA	no
FBgn0051646	843.4	0.442568	0.000284294	0.00204778	no
FBgn0031725	612.305	0.228953	0.173636	0.3562	no
FBgn0031723	1.66756	0.0929628	0.956514	NA	no
FBgn0031722	0.713374	2.99887	0.375113	NA	no
FBgn0031720	0.318583	-1.76196	0.662662	NA	no
FBgn0031718	0	NA	NA	NA	no
FBgn0014189	1303.39	-0.218218	0.0925103	0.229513	no
FBgn0031715	6.29422	0.384155	0.646433	0.805933	no
FBgn0031713	1049.09	0.18066	0.114477	0.26623	no
FBgn0031710	561.71	-0.265925	0.0479136	0.142216	no
FBgn0051647	0.975272	-3.37293	0.274166	NA	no
FBgn0031730	218.049	-0.412319	0.0531987	0.154271	no
FBgn0024191	210.874	0.0816775	0.64635	0.805914	no
FBgn0031736	857.51	0.341144	0.00129931	0.00759898	no
FBgn0031735	302.268	0.372285	0.111951	0.26235	no
FBgn0051912	0.509641	-0.830309	0.829385	NA	no
FBgn0051913	6.81488	-0.661307	0.535115	0.721997	no
FBgn0031740	432.469	0.0116534	0.931904	0.969225	no
FBgn0031741	317.28	3.57626	2.76e-06	3.33e-05	no
FBgn0031746	6.79992	-1.50125	0.196359	0.38668	no
FBgn0043362	4286.88	0.324624	0.00191402	0.010595	no
FBgn0015381	33.6293	0.176524	0.66561	0.820261	no
FBgn0001128	22085.9	-0.369041	0.0019812	0.0109035	no
FBgn0031752	2188.54	0.0583665	0.552199	0.735748	no
FBgn0031753	167.046	0.736718	0.000136664	0.00109341	no
FBgn0031751	18.1432	-0.135152	0.808855	0.906222	no
FBgn0031749	1.47572	-0.246974	0.892896	NA	no
FBgn0031747	4.04491	2.00174	0.247186	0.45262	no
FBgn0002855	0	NA	NA	NA	no
FBgn0002856	0.163196	-0.879378	0.829371	NA	no
FBgn0031745	127.945	-0.50654	0.0718349	0.191497	no
FBgn0051644	2.30451	-0.749954	0.627178	NA	no
FBgn0031738	1177.4	0.0682684	0.520707	0.70975	no
FBgn0031737	1036.41	-0.0493375	0.706924	0.848383	no
FBgn0031734	4652.88	-0.372047	0.00448317	0.0216115	no
FBgn0031733	4.12968	-0.491421	0.644848	0.804719	no
FBgn0031732	249.795	1.16387	0.225011	0.424544	no
FBgn0031731	0	NA	NA	NA	no
FBgn0003980	2.28449	1.36007	0.406795	NA	no
FBgn0031757	0	NA	NA	NA	no
FBgn0031758	0	NA	NA	NA	no
FBgn0001942	30919.5	-0.0736437	0.319899	0.530657	no
FBgn0001941	1100.72	0.0757816	0.667929	0.821922	no
FBgn0031760	452.053	-0.0361064	0.813567	0.909333	no
FBgn0031763	6.30414	-0.533357	0.57218	0.752471	no
FBgn0051643	160.562	0.0912917	0.712395	0.851775	no
FBgn0031768	569.559	0.170545	0.176008	0.359284	no
FBgn0031769	503.691	-0.0915809	0.483329	0.683403	no
FBgn0031770	1552.34	0.616345	1.06e-05	0.000113554	no
FBgn0031772	169.461	0.111401	0.576355	0.755446	no
FBgn0031774	310.494	0.0379794	0.792419	0.899107	no
FBgn0031776	219.592	0.000669734	0.997137	0.998908	no
FBgn0051642	38.1145	0.157182	0.653444	0.810834	no
FBgn0031784	0.495559	2.48402	0.534306	NA	no
FBgn0031785	1.63939	4.2101	0.107145	NA	no
FBgn0040950	1.63629	3.09854	0.185249	NA	no
FBgn0031786	0.160524	-0.879378	0.829371	NA	no
FBgn0051639	0	NA	NA	NA	no
FBgn0031782	158.942	0.130833	0.4955	0.692193	no
FBgn0031779	670.597	-0.201696	0.0975884	0.238319	no
FBgn0031777	120.692	-0.0157864	0.938695	0.972288	no
FBgn0031775	156.055	0.0228236	0.906076	0.956788	no
FBgn0031773	365.613	-0.22337	0.186668	0.373936	no
FBgn0031771	8043.87	-0.124782	0.237926	0.440841	no
FBgn0029161	0.968488	-3.36367	0.265536	NA	no
FBgn0000052	3896.79	-1.69338	4.84e-18	2.65e-16	no
FBgn0031766	42.5878	-0.163524	0.695614	0.840057	no
FBgn0025742	1133.74	-0.108261	0.282641	0.491562	no
FBgn0031764	162.405	-0.341233	0.110996	0.260899	no
FBgn0001170	30.9678	0.0565992	0.911992	0.959189	no
FBgn0001089	210.644	-0.335647	0.715732	0.853791	no
FBgn0031759	4166.35	0.0586828	0.53701	0.723154	no
FBgn0000308	6490.38	0.00441755	0.952441	0.977211	no
FBgn0031756	0.969677	-0.945989	0.688078	NA	no
FBgn0003979	0	NA	NA	NA	no
FBgn0040949	0.159291	-0.879378	0.829371	NA	no
FBgn0026755	245.247	0.217656	0.813365	0.909333	no
FBgn0031791	225.87	1.77391	9.64e-10	2.13e-08	no
FBgn0260452	3.30143	3.21498	0.0451048	0.135853	no
FBgn0015623	8006.02	-0.467666	4.61e-09	9.2e-08	no
FBgn0031803	4.18789	-3.51592	0.0167648	0.0627437	no
FBgn0043854	25.0573	0.330353	0.48245	0.683063	no
FBgn0031808	1335.49	0.185885	0.294233	0.50381	no
FBgn0031811	146.281	1.10658	1.26e-08	2.35e-07	no
FBgn0031815	2369.61	-0.573802	6.78e-10	1.53e-08	no
FBgn0031820	1278.6	0.296154	0.00480003	0.0228783	no
FBgn0027496	847.413	-0.293859	0.040523	0.125204	no
FBgn0051638	1386.55	0.157761	0.19482	0.38448	no
FBgn0031824	452.323	-1.25869	4.96e-11	1.28e-09	no
FBgn0031822	110.42	0.579827	0.0150334	0.0577783	no
FBgn0031818	1026.36	0.056663	0.571895	0.752179	no
FBgn0031817	672.155	-0.00383846	0.975428	0.989773	no
FBgn0031816	503.897	0.280387	0.0258457	0.0885614	no
FBgn0031814	6255.15	0.0432996	0.765596	0.882274	no
FBgn0011722	2796.17	-1.4345	1.02e-21	7.8e-20	no
FBgn0031804	0.160524	-0.879378	0.829371	NA	no
FBgn0031801	2730.15	-1.01781	0.000117502	0.00096418	no
FBgn0031800	3652.18	-1.14174	0.00476153	0.0227314	no
FBgn0031799	734.449	-0.318505	0.0346924	0.111341	no
FBgn0031792	0	NA	NA	NA	no
FBgn0031826	1.63626	-1.1326	0.516092	NA	no
FBgn0051637	3045.98	0.122244	0.180408	0.364787	no
FBgn0031830	6974	0.0558435	0.479736	0.68044	no
FBgn0031831	0	NA	NA	NA	no
FBgn0031836	4348.48	0.178383	0.0478545	0.142148	no
FBgn0028467	1518.19	-0.132547	0.186239	0.373581	no
FBgn0000392	0	NA	NA	NA	no
FBgn0031851	203.223	0.0864694	0.669825	0.823144	no
FBgn0031853	3.29518	0.632385	0.721193	0.857801	no
FBgn0031855	548.727	-0.0374884	0.821936	0.913014	no
FBgn0051910	0.477874	-2.34629	0.557038	NA	no
FBgn0031854	74.6975	0.760281	0.00738975	0.0326112	no
FBgn0025777	5454.94	0.312419	0.000534591	0.00354867	no
FBgn0025595	720.724	-1.31951	7.33e-20	4.82e-18	no
FBgn0031850	5306.34	-0.438937	7e-06	7.83e-05	no
FBgn0031849	10.6301	-0.801636	0.293194	0.502684	no
FBgn0028703	6116.04	0.22965	0.016813	0.062904	no
FBgn0031848	6.12863	-1.2949	0.262513	0.469086	no
FBgn0000351	15.4242	0.602037	0.327945	0.5389	no
FBgn0028990	1701.72	-0.00942839	0.947555	0.975789	no
FBgn0031844	0.165186	1.04418	0.798031	NA	no
FBgn0051636	280.289	-0.554622	0.00578939	0.0266195	no
FBgn0051633	236.857	0.74796	5.76e-06	6.56e-05	no
FBgn0051635	5557.06	0.306659	0.0508626	0.148918	no
FBgn0051634	7.11586	0.277678	0.723523	0.859192	no
FBgn0031837	6.6546	0.369876	0.654097	0.811304	no
FBgn0031834	230.929	-0.0137007	0.941751	0.973378	no
FBgn0031832	106.089	0.184866	0.494314	0.691351	no
FBgn0031829	44.0786	-0.257511	0.555581	0.738602	no
FBgn0031858	2500.17	0.571898	2.46e-07	3.67e-06	no
FBgn0051631	0	NA	NA	NA	no
FBgn0031860	344.738	-0.640579	0.00126095	0.00740755	no
FBgn0051632	161.379	0.0686159	0.759425	0.879354	no
FBgn0017551	181.147	0.0368042	0.852329	0.928753	no
FBgn0031866	3206.51	0.440974	5.24e-05	0.000472626	no
FBgn0031868	533.96	-0.41513	0.00560829	0.0259175	no
FBgn0004838	14312.8	0.0814365	0.257058	0.463447	no
FBgn0020616	876.228	0.145868	0.164887	0.34403	no
FBgn0031875	65.3526	-0.942856	0.000749176	0.00475723	no
FBgn0031877	165.397	-1.27883	4.44e-09	8.88e-08	no
FBgn0021944	407.846	-0.0973182	0.715184	0.853369	no
FBgn0031879	5149.42	-0.172694	0.308627	0.519007	no
FBgn0031878	3.09383	-1.3882	0.369494	0.580809	no
FBgn0031876	106.545	-0.584457	0.0115172	0.0467833	no
FBgn0031874	78.796	-0.453625	0.170948	0.352613	no
FBgn0031873	170.77	-0.373209	0.0418227	0.12835	no
FBgn0031872	219.271	-0.832625	0.000205175	0.00155244	no
FBgn0031871	415.323	-0.606335	2.44e-05	0.000239881	no
FBgn0031869	1675.52	0.183644	0.0537372	0.1553	no
FBgn0028554	841.134	0.0668603	0.541681	0.727542	no
FBgn0026196	347.318	-0.0873667	0.716522	0.854303	no
FBgn0052829	2.94584	-1.74145	0.218311	0.416281	no
FBgn0011737	952.888	0.348437	0.000649398	0.00419788	no
FBgn0042092	77.9156	-0.340292	0.238099	0.440976	no
FBgn0031865	305.928	0.682216	0.0324425	0.105811	no
FBgn0031861	0.656068	2.88994	0.403711	NA	no
FBgn0042189	2.8546	2.98583	0.0804419	0.207524	no
FBgn0015776	9016.9	0.0281922	0.785689	0.895141	no
FBgn0031857	2694.56	0.1868	0.149835	0.322448	no
FBgn0031856	14.574	1.00805	0.121403	0.277972	no
FBgn0003046	45.0912	1.01081	0.0138175	0.0540301	no
FBgn0031881	289.859	-0.0588915	0.697569	0.841769	no
FBgn0031885	4818.38	0.371452	0.000751652	0.00476924	no
FBgn0031887	0.183249	1.04418	0.798031	NA	no
FBgn0031893	1478.44	0.0764074	0.444556	0.648892	no
FBgn0051909	25.6512	3.75033	7.01e-10	1.58e-08	no
FBgn0031900	28.4986	-7.27285	5.17e-09	1.01e-07	no
FBgn0031897	4857.9	-0.119921	0.331822	0.542293	no
FBgn0031896	2410.91	-0.103624	0.506904	0.700548	no
FBgn0031895	434.231	0.0455918	0.762502	0.880572	no
FBgn0031894	91.9048	0.103806	0.685951	0.834367	no
FBgn0031888	69.5989	-0.236481	0.410825	0.617727	no
FBgn0031886	37.0713	-2.13188	9.09e-05	0.000773417	no
FBgn0051907	10.0306	1.65981	0.0369173	0.116493	no
FBgn0031882	552.465	-0.164727	0.183954	0.370219	no
FBgn0051908	1207.17	0.118548	0.316475	0.527711	no
FBgn0031902	674.645	0.0661953	0.618979	0.788633	no
FBgn0031903	53.2721	-0.0611112	0.87646	0.941919	no
FBgn0002938	82820	0.0787609	0.354342	0.565956	no
FBgn0031905	4.57306	-1.50675	0.138216	0.304976	no
FBgn0031907	855.611	-1.57145	1.56e-31	2.71e-29	no
FBgn0031908	1869.18	0.208504	0.0418895	0.128473	no
FBgn0031910	753.918	0.761371	0.296484	0.50616	no
FBgn0028387	409.239	0.323655	0.0461156	0.138369	no
FBgn0031914	4289.72	-0.0218629	0.87938	0.943791	no
FBgn0031918	110.87	0.271815	0.323618	0.534655	no
FBgn0031920	26.0813	-0.6941	0.115697	0.268278	no
FBgn0011283	2833.15	-0.879876	0.03465	0.111235	no
FBgn0045495	29.925	0.760798	0.0622315	0.173052	no
FBgn0041247	0.321048	-1.77162	0.660859	NA	no
FBgn0025697	2761.43	-1.18746	1.41e-38	4.08e-36	no
FBgn0031913	1995.12	-1.75247	3.85e-27	5.01e-25	no
FBgn0031909	329.682	-0.204916	0.159224	0.336061	no
FBgn0031906	396.763	-1.3544	1.03e-15	4.47e-14	no
FBgn0031904	940.094	-0.0678616	0.579042	0.757577	no
FBgn0083141	2.6592	-0.269472	0.833193	0.919923	no
FBgn0031925	2480.25	0.70439	0.00105228	0.00636147	no
FBgn0031926	802.082	-0.586165	0.00664055	0.0297932	no
FBgn0040299	1064.23	0.931125	0.000467629	0.00316444	no
FBgn0031941	1.40236	1.73144	0.431672	NA	no
FBgn0003961	0.490882	2.47162	0.536427	NA	no
FBgn0031946	0	NA	NA	NA	no
FBgn0031947	604.298	0.101929	0.371959	0.582867	no
FBgn0031951	409.801	0.141057	0.319152	0.529715	no
FBgn0031952	2603.35	0.287472	0.0057066	0.0262796	no
FBgn0031950	1827.43	-0.0743057	0.541947	0.727734	no
FBgn0031948	1849.66	-0.312423	0.00163487	0.00926872	no
FBgn0031942	52949.9	-0.609832	3.59e-06	4.24e-05	no
FBgn0031940	25237.2	-2.71567	6.45e-163	3.82e-159	no
FBgn0014454	20495	-0.329879	0.00712607	0.0315888	no
FBgn0031939	1177.61	-0.0752587	0.796498	0.900984	no
FBgn0031937	370.702	-1.36516	1.31e-12	4.14e-11	no
FBgn0031936	587.262	-1.01612	2.69e-10	6.41e-09	no
FBgn0031935	143.183	0.187715	0.51236	0.704614	no
FBgn0053296	429.676	-0.154454	0.482236	0.682842	no
FBgn0041182	2487.49	-0.437019	0.00420669	0.0205716	no
FBgn0031929	0.159291	-0.879378	0.829371	NA	no
FBgn0027515	1501.47	0.147713	0.236906	0.439503	no
FBgn0004177	7166.41	0.0806432	0.336504	0.546047	no
FBgn0031954	0.160524	-0.879378	0.829371	NA	no
FBgn0011861	0	NA	NA	NA	no
FBgn0031968	578.616	0.581763	0.000453574	0.00308519	no
FBgn0031975	1096.97	-0.356049	0.0032371	0.0165686	no
FBgn0031977	553.765	-0.0801269	0.488942	0.687755	no
FBgn0044323	5765.07	0.341282	0.0177559	0.0658083	no
FBgn0031979	72.5008	-0.619138	0.0326887	0.10638	no
FBgn0031981	1781.83	-0.0652096	0.48172	0.68241	no
FBgn0010287	67.226	0.21881	0.471713	0.67317	no
FBgn0013531	81.0308	0.196244	0.499121	0.695038	no
FBgn0011230	13824.1	0.128492	0.31809	0.529204	no
FBgn0031980	5748.98	-0.545511	1.84e-05	0.000186528	no
FBgn0031976	18.991	-0.634033	0.322962	0.534167	no
FBgn0031974	336.553	-0.0440096	0.76181	0.880368	no
FBgn0031973	768.905	-0.388115	0.0708405	0.189649	no
FBgn0031972	415.318	-0.287321	0.0600466	0.168441	no
FBgn0031970	39.5577	-0.92277	0.110667	0.260382	no
FBgn0031969	1595.9	0.102868	0.254338	0.460139	no
FBgn0053121	0.163196	-0.879378	0.829371	NA	no
FBgn0051902	0	NA	NA	NA	no
FBgn0031961	25.8135	0.117061	0.816659	0.910566	no
FBgn0031959	611.171	-0.367571	0.0420269	0.128809	no
FBgn0045038	1153.25	0.726554	2.93e-07	4.29e-06	no
FBgn0031957	22.6451	0.945444	0.149573	0.322197	no
FBgn0031955	635.36	0.35613	0.0062682	0.0283697	no
FBgn0020618	15747	-0.145458	0.16565	0.344772	no
FBgn0031986	27.999	-0.139717	0.742174	0.869576	no
FBgn0031988	1290.43	0.263893	0.00977338	0.0410365	no
FBgn0051606	56.961	-2.84742	2.91e-08	5.11e-07	no
FBgn0031996	140.921	-0.256965	0.208222	0.402548	no
FBgn0031997	228.016	-0.52196	0.00501523	0.0237133	no
FBgn0031999	681.091	-0.112651	0.404503	0.611971	no
FBgn0015299	240.305	0.581287	0.00065402	0.00422085	no
FBgn0032002	175.013	0.465182	0.106303	0.253094	no
FBgn0032003	0	NA	NA	NA	no
FBgn0032008	1986.9	-0.253523	0.103932	0.249239	no
FBgn0011902	0	NA	NA	NA	no
FBgn0032013	766.433	-0.414743	0.000877927	0.00544636	no
FBgn0032014	143.826	-0.0714935	0.71689	0.854484	no
FBgn0032016	158.635	-0.463753	0.0127473	0.0507536	no
FBgn0032018	1089.38	-0.0511564	0.644096	0.804458	no
FBgn0032020	165.711	-0.191449	0.3629	0.574834	no
FBgn0032022	1325.91	-1.6862	1.46e-21	1.09e-19	no
FBgn0032024	3.08058	1.90912	0.142806	0.311622	no
FBgn0032025	1102.88	-0.0864225	0.72769	0.861207	no
FBgn0051901	176.539	1.07282	0.0290447	0.0969986	no
FBgn0032026	1133.53	0.0537727	0.620605	0.789177	no
FBgn0032017	160.072	0.376496	0.0579035	0.163807	no
FBgn0032015	691.563	0.044631	0.80752	0.905987	no
FBgn0003502	1392.16	-0.393601	0.0584539	0.164949	no
FBgn0032010	3995.5	-0.0142259	0.902993	0.955575	no
FBgn0028987	0.330373	1.90092	0.638099	NA	no
FBgn0032005	1703.18	-0.184159	0.0747048	0.197056	no
FBgn0032004	13.3679	0.462751	0.489345	0.687811	no
FBgn0032000	492.809	-0.107257	0.440326	0.645675	no
FBgn0003607	955.659	-0.10409	0.397479	0.604741	no
FBgn0031998	838.06	-0.555263	1.6e-06	2.02e-05	no
FBgn0031992	322.65	-0.517796	0.000240259	0.00178485	no
FBgn0031987	518.231	-0.184995	0.179152	0.362872	no
FBgn0031985	3083.3	0.116811	0.177118	0.360782	no
FBgn0032029	745.073	-0.488773	0.00244627	0.0130157	no
FBgn0032030	418.026	0.151901	0.28147	0.490389	no
FBgn0032032	322.823	0.050443	0.779959	0.891371	no
FBgn0032034	78.7314	0.241787	0.433129	0.638645	no
FBgn0032036	2026.59	0.141099	0.11535	0.26768	no
FBgn0041717	0	NA	NA	NA	no
FBgn0032039	0	NA	NA	NA	no
FBgn0032040	16.9678	1.13396	0.0455589	0.137047	no
FBgn0051898	25.9667	-0.0192992	0.972477	0.988658	no
FBgn0020497	2936.43	0.0851779	0.374607	0.585042	no
FBgn0027932	7555.18	-0.312625	0.00467261	0.0223791	no
FBgn0051897	32.0046	-0.348726	0.454856	0.658793	no
FBgn0053194	0.661123	-1.38491	0.696612	NA	no
FBgn0051896	0	NA	NA	NA	no
FBgn0032047	47.351	-0.0569616	0.858464	0.932009	no
FBgn0032052	325.196	-0.165589	0.391027	0.598938	no
FBgn0032054	249.837	-0.218816	0.297655	0.507247	no
FBgn0032055	6.11449	0.283715	0.820729	0.912443	no
FBgn0016122	2467.94	-1.75355	4.46e-43	1.89e-40	no
FBgn0028394	608.681	0.0613047	0.706378	0.848012	no
FBgn0051603	0	NA	NA	NA	no
FBgn0011259	3720.88	0.483339	3.6e-06	4.25e-05	no
FBgn0051895	0	NA	NA	NA	no
FBgn0051602	0	NA	NA	NA	no
FBgn0051604	0	NA	NA	NA	no
FBgn0032053	238.604	0.281424	0.139623	0.306993	no
FBgn0032051	211.241	0.0512967	0.788797	0.897145	no
FBgn0032050	239.402	-0.041581	0.85341	0.928826	no
FBgn0032048	1171.16	0.0542303	0.676815	0.828041	no
FBgn0032049	15124.7	1.60224	0.190929	0.379202	no
FBgn0051892	0	NA	NA	NA	no
FBgn0027490	186.846	0.0469953	0.800424	0.902263	no
FBgn0032042	488.082	0.351199	0.00399388	0.0196853	no
FBgn0014417	709.839	-0.19579	0.154754	0.329561	no
FBgn0001084	99.3774	-0.206196	0.416269	0.622427	no
FBgn0040959	290.362	3.80583	0.00526101	0.0246199	no
FBgn0040958	0	NA	NA	NA	no
FBgn0040098	0	NA	NA	NA	no
FBgn0015583	0	NA	NA	NA	no
FBgn0032033	165.793	0.00381535	0.983513	0.992978	no
FBgn0032031	184.671	0.336397	0.0824138	0.211277	no
FBgn0001114	10031.3	-1.87329	1.64e-15	6.92e-14	no
FBgn0051889	0	NA	NA	NA	no
FBgn0051890	0	NA	NA	NA	no
FBgn0032061	11.1269	-1.08472	0.104961	0.251083	no
FBgn0032065	0	NA	NA	NA	no
FBgn0029123	2515.84	0.277947	0.00374232	0.0186393	no
FBgn0052986	0	NA	NA	NA	no
FBgn0052987	0	NA	NA	NA	no
FBgn0052988	0	NA	NA	NA	no
FBgn0052983	0	NA	NA	NA	no
FBgn0032072	0	NA	NA	NA	no
FBgn0032069	60.0288	0.0146483	0.992809	0.996932	no
FBgn0032068	130.252	1.96842	0.355971	0.567675	no
FBgn0032067	3.98208	1.05078	0.523384	0.712088	no
FBgn0032066	78.1171	1.2893	0.469138	0.671192	no
FBgn0003209	2627.56	0.0539135	0.69264	0.838142	no
FBgn0004914	2027.7	-0.294965	0.0147763	0.0569568	no
FBgn0032059	650.839	0.0996672	0.40474	0.612173	no
FBgn0032058	4.26622	1.21806	0.309046	0.519637	no
FBgn0051888	0	NA	NA	NA	no
FBgn0032057	0.485684	-2.36747	0.537238	NA	no
FBgn0032074	15.5905	0.638572	0.52289	0.711743	no
FBgn0032075	2931.4	0.565064	0.0498721	0.146698	no
FBgn0052985	4.29864	0.731462	0.56119	0.742965	no
FBgn0052984	11.9098	2.68486	0.00252082	0.0133703	no
FBgn0032082	21.6477	0.273953	0.692286	0.838033	no
FBgn0040963	0.343773	0.0824027	0.983888	NA	no
FBgn0032085	72.9213	-0.0547654	0.934956	0.970673	no
FBgn0032086	0	NA	NA	NA	no
FBgn0040964	115.501	-0.00974475	0.967909	0.985818	no
FBgn0015316	43.666	-0.0783688	0.853442	0.928826	no
FBgn0032087	7.60063	1.10927	0.401648	0.609129	no
FBgn0032088	67.3292	1.49748	0.0345081	0.110869	no
FBgn0032094	0.321048	-1.77162	0.660859	NA	no
FBgn0032095	4.22565	-0.633967	0.621247	0.789653	no
FBgn0051609	0.183249	1.04418	0.798031	NA	no
FBgn0032096	0.159291	-0.879378	0.829371	NA	no
FBgn0032100	226.758	0.735436	0.00105099	0.00636013	no
FBgn0032101	519.397	-0.123679	0.37515	0.585518	no
FBgn0051708	1140.6	-0.475617	0.000708518	0.00452982	no
FBgn0032090	0	NA	NA	NA	no
FBgn0032089	0	NA	NA	NA	no
FBgn0013746	745.744	0.11158	0.342507	0.553061	no
FBgn0011705	375.399	-0.464962	0.0675559	0.183426	no
FBgn0032084	267.961	-0.354963	0.0211222	0.075481	no
FBgn0032083	231.662	-0.417698	0.103524	0.248613	no
FBgn0032080	4.80184	1.20431	0.275595	0.484212	no
FBgn0032079	399.438	-0.462431	0.0133315	0.0526197	no
FBgn0032078	1251.09	0.219119	0.07264	0.193244	no
FBgn0041092	3146.57	0.149357	0.144167	0.313494	no
FBgn0032109	87.0482	0.634305	0.094543	0.233383	no
FBgn0010314	15.182	-0.759321	0.259342	0.465456	no
FBgn0032110	0	NA	NA	NA	no
FBgn0032111	0	NA	NA	NA	no
FBgn0012036	23971.3	-1.10137	1.95e-13	6.75e-12	no
FBgn0032116	1214.6	0.33937	0.25919	0.465253	no
FBgn0011232	886.235	0.0371352	0.766367	0.882412	no
FBgn0032119	27.8992	-1.59826	0.00235307	0.0125819	no
FBgn0032115	1.45557	-1.75542	0.401893	NA	no
FBgn0032105	16.8039	-2.05402	0.000722097	0.00460007	no
FBgn0032104	0.814602	0.613486	0.829176	NA	no
FBgn0051885	0.652785	-2.7935	0.481867	NA	no
FBgn0002973	2892.15	-0.0459103	0.608155	0.780887	no
FBgn0032123	3013.57	-0.144964	0.200245	0.391858	no
FBgn0032122	4.52012	0.410382	0.684885	0.833782	no
FBgn0032124	82.4035	0.79149	0.0995016	0.241895	no
FBgn0032125	0.32372	-1.78201	0.658922	NA	no
FBgn0032126	0.821952	0.612093	0.854163	NA	no
FBgn0032127	4.91953	-1.39191	0.235966	0.43829	no
FBgn0032131	243.758	2.59122	0.151861	0.325448	no
FBgn0019809	10.6535	-0.982004	0.142466	0.311167	no
FBgn0040070	4693.45	-0.34111	0.000254605	0.00187379	no
FBgn0032135	2026.14	-0.0308714	0.76374	0.881336	no
FBgn0032136	4867.66	-1.06699	3.52e-07	5.07e-06	no
FBgn0053299	0.64888	-2.7852	0.42399	NA	no
FBgn0011207	615.415	-0.128694	0.271152	0.47882	no
FBgn0032138	3618.57	0.152672	0.137247	0.303291	no
FBgn0051710	488.586	0.143107	0.297474	0.507016	no
FBgn0051882	1.48633	-0.256413	0.88651	NA	no
FBgn0032132	0.343773	0.0824027	0.983888	NA	no
FBgn0014179	6.91289	1.05685	0.240361	0.443827	no
FBgn0051709	0	NA	NA	NA	no
FBgn0028479	5663.63	-1.22921	1.29e-45	6.13e-43	no
FBgn0032129	295.057	-0.00461029	0.977317	0.990017	no
FBgn0004868	7043.71	-0.108061	0.164736	0.343837	no
FBgn0032139	404.627	-0.28337	0.0561998	0.160345	no
FBgn0032140	1041.57	0.250133	0.0718034	0.191492	no
FBgn0032143	70.0909	2.41298	6.39e-05	0.000565258	no
FBgn0032144	465.542	-0.0222468	0.98244	0.992461	no
FBgn0032147	183.319	0.165372	0.510545	0.703019	no
FBgn0032149	150.143	0.363339	0.0643608	0.177517	no
FBgn0032169	170.936	-0.377599	0.0526759	0.15313	no
FBgn0032170	1043.85	-0.112183	0.335437	0.545063	no
FBgn0032172	615.446	-0.456001	0.000270215	0.00196345	no
FBgn0032171	155.522	-0.16833	0.384015	0.593544	no
FBgn0032168	215.577	-0.492045	0.0111246	0.0455995	no
FBgn0063449	61.2959	0.510512	0.0702835	0.188713	no
FBgn0025881	0	NA	NA	NA	no
FBgn0063389	0	NA	NA	NA	no
FBgn0063392	0.163627	1.04418	0.798031	NA	no
FBgn0063391	0	NA	NA	NA	no
FBgn0032150	60.7361	0.282756	0.369919	0.581013	no
FBgn0011291	108.101	0.066068	0.788983	0.897271	no
FBgn0015035	1390.88	-2.36227	3.25e-37	8.75e-35	no
FBgn0000180	233.235	-0.722512	0.000635416	0.00412324	no
FBgn0043456	2203.52	-0.00590307	0.951408	0.976963	no
FBgn0011584	4071.11	-0.209666	0.00692327	0.030863	no
FBgn0032176	0	NA	NA	NA	no
FBgn0027600	1396.68	-0.419712	0.107985	0.255595	no
FBgn0053302	1.29136	-0.683823	0.744749	NA	no
FBgn0032178	115.502	0.122838	0.641108	0.802035	no
FBgn0032187	605.66	0.576321	0.309585	0.520101	no
FBgn0032188	1.12554	-2.39312	0.358425	NA	no
FBgn0005593	18332.1	-0.200171	0.0166052	0.0623552	no
FBgn0032194	309.635	-0.0854439	0.568605	0.74949	no
FBgn0032195	150.066	-0.281825	0.372023	0.582867	no
FBgn0032198	1762.45	-0.570916	2.84e-06	3.43e-05	no
FBgn0032197	641.057	0.184716	0.141874	0.31056	no
FBgn0032196	759.723	0.304138	0.00844445	0.0364511	no
FBgn0024320	5548.99	-0.128174	0.165727	0.344871	no
FBgn0032193	210.261	0.241066	0.230645	0.43145	no
FBgn0032192	139.048	-0.407845	0.220948	0.419486	no
FBgn0032191	1617	0.0422754	0.661903	0.817393	no
FBgn0032189	157.255	-0.283378	0.258809	0.465062	no
FBgn0028675	311.732	0.0779097	0.578897	0.757577	no
FBgn0051874	9.32312	0.309183	0.707819	0.848902	no
FBgn0032184	0.34254	0.0824027	0.983888	NA	no
FBgn0032181	708.106	-0.151725	0.235534	0.437641	no
FBgn0032175	0.806049	-1.80754	0.520967	NA	no
FBgn0051755	68.5099	-0.999018	0.00169576	0.00957725	no
FBgn0051875	10.7508	-1.95754	0.00866818	0.0372675	no
FBgn0040965	44.8177	0.635372	0.157234	0.333346	no
FBgn0004419	1762.34	-0.0950195	0.365108	0.576899	no
FBgn0051717	625.138	-0.0800368	0.633612	0.797137	no
FBgn0010407	164.226	0.0652023	0.74217	0.869576	no
FBgn0032204	352.941	-0.135514	0.395394	0.602886	no
FBgn0032205	203.164	0.0044212	0.983056	0.9927	no
FBgn0032214	738.819	0.190241	0.298312	0.507933	no
FBgn0032217	1157.35	0.00701482	0.956894	0.980053	no
FBgn0032219	3.54555	-3.26599	0.0560274	0.160007	no
FBgn0032222	1745.49	0.119434	0.185578	0.37276	no
FBgn0032223	1397.96	0.158406	0.177179	0.360844	no
FBgn0019932	622.932	-0.486841	0.000217099	0.00163017	no
FBgn0051715	353.771	0.357237	0.0135353	0.0531586	no
FBgn0032224	616.878	-0.214755	0.0602016	0.168755	no
FBgn0032225	242.49	0.349795	0.0252613	0.0869109	no
FBgn0032229	969.956	-0.160435	0.130997	0.293682	no
FBgn0003087	7.04112	-1.12315	0.206244	0.399703	no
FBgn0032230	858.255	-0.265837	0.0937118	0.231766	no
FBgn0032231	505.368	0.132103	0.326999	0.537768	no
FBgn0032233	1624.51	0.216179	0.0361426	0.11469	no
FBgn0032234	165.915	-0.014829	0.949576	0.97604	no
FBgn0032235	517.996	1.02645	0.251652	0.457198	no
FBgn0032236	629.744	0.0696271	0.558101	0.740365	no
FBgn0051716	5461.08	0.113312	0.227434	0.426875	no
FBgn0051718	42.2441	0.284061	0.471165	0.672955	no
FBgn0003942	10439	-0.264939	0.00806991	0.0351804	no
FBgn0025366	2100.6	-0.194289	0.0746607	0.196984	no
FBgn0032243	646.565	0.130258	0.486976	0.686518	no
FBgn0032244	40.9993	-0.106571	0.772273	0.885921	no
FBgn0032246	1372.9	-0.305115	0.00258293	0.0136691	no
FBgn0032247	118.441	-0.155888	0.50451	0.699137	no
FBgn0004915	560.989	-0.0744706	0.611391	0.783175	no
FBgn0032250	248.627	-0.0532247	0.750039	0.874038	no
FBgn0027052	936.881	0.218664	0.0298766	0.0992452	no
FBgn0032251	155.636	0.39802	0.0412764	0.127035	no
FBgn0032252	174.653	-0.303344	0.162803	0.341365	no
FBgn0027611	5050.42	-1.45021	1.57e-29	2.52e-27	no
FBgn0032256	185.131	0.358225	0.0450414	0.135752	no
FBgn0026431	247.705	-0.231977	0.154007	0.32868	no
FBgn0032260	19.221	1.26829	0.016529	0.0621751	no
FBgn0032258	695.199	0.0435383	0.698452	0.842165	no
FBgn0051719	2182.43	0.0133548	0.915591	0.961095	no
FBgn0032253	335.297	-0.605964	0.00977626	0.0410365	no
FBgn0032249	1508.93	0.172742	0.0931537	0.230675	no
FBgn0032248	258.617	0.24499	0.176901	0.360456	no
FBgn0005683	46.3973	0.206071	0.548832	0.732828	no
FBgn0032242	2368.29	0.0556108	0.748992	0.874012	no
FBgn0004106	12.4426	1.15876	0.0846947	0.215123	no
FBgn0053303	939.884	-0.0991161	0.565636	0.747015	no
FBgn0027568	1717.16	0.0208281	0.813013	0.909068	no
FBgn0032228	2.47669	0.267071	0.835553	NA	no
FBgn0032221	1421.07	0.394733	0.000136997	0.00109459	no
FBgn0011703	201.041	-0.434463	0.0440505	0.133424	no
FBgn0032218	1404.46	-0.127785	0.196952	0.387462	no
FBgn0032216	3419.42	-0.0997029	0.713993	0.852802	no
FBgn0027491	4073.47	0.281032	0.00884629	0.0379232	no
FBgn0032213	2556.9	-0.627893	5.84e-13	1.94e-11	no
FBgn0005322	826.967	-0.135362	0.250458	0.456074	no
FBgn0032211	4.63174	1.14525	0.322829	0.534097	no
FBgn0032210	959.405	-0.148669	0.169545	0.3506	no
FBgn0032209	26.8459	0.0527141	0.913054	0.95986	no
FBgn0032208	12755	0.0342795	0.673375	0.825452	no
FBgn0003751	25.0168	-0.802431	0.153985	0.32868	no
FBgn0011305	2107.85	0.0912328	0.444357	0.648822	no
FBgn0032200	1517.67	0.127341	0.165521	0.344564	no
FBgn0000229	2925.08	0.214101	0.0293621	0.0978654	no
FBgn0024248	1123.29	0.125916	0.308187	0.518561	no
FBgn0032261	149.695	0.0616114	0.793008	0.899431	no
FBgn0010398	124.187	-0.0859578	0.723176	0.858888	no
FBgn0032264	714.664	-0.655629	0.00124212	0.00732235	no
FBgn0032265	2.12372	-0.607465	0.682496	NA	no
FBgn0032266	677.85	-0.173125	0.220035	0.418288	no
FBgn0032268	0.818136	3.20648	0.418314	NA	no
FBgn0051872	0.163196	-0.879378	0.829371	NA	no
FBgn0043825	0.326392	-1.79234	0.656998	NA	no
FBgn0051871	126.513	0.0681643	0.774847	0.887404	no
FBgn0040496	208.228	-0.842245	1.23e-05	0.000130457	no
FBgn0032280	0	NA	NA	NA	no
FBgn0032281	62.6041	-1.46873	0.000625806	0.00406757	no
FBgn0032287	1141.44	-2.2555	3.31e-33	7.01e-31	no
FBgn0032289	5.11742	1.32916	0.215484	0.413016	no
FBgn0032290	337.005	0.381351	0.00722158	0.0319405	no
FBgn0032291	6.28296	2.45743	0.0165622	0.0622607	no
FBgn0032293	290.837	0.415713	0.0117245	0.0474302	no
FBgn0032295	995.792	0.501303	1.25e-06	1.62e-05	no
FBgn0027550	2376.61	0.239588	0.0254451	0.0873865	no
FBgn0015320	1028.34	-0.107601	0.373343	0.583773	no
FBgn0032297	2907.15	-0.133334	0.294891	0.504573	no
FBgn0032296	518.125	-0.0713772	0.581492	0.759993	no
[truncated: 15,633 more rows]
